# Supplementary material for: Unraveling the dynamics of conductive filaments in MoS2-based memristors by operando transmission electron microscopy
Source: Nat Commun. 2025 Aug 12;16:7433. doi: 10.1038/s41467-025-62592-2 (PMC12343884; doi:10.1038/s41467-025-62592-2)
Supplement: Supplementary file 8 — Source Data [file 41467_2025_62592_MOESM8_ESM.xlsx]

## Sheet: Fig. 2
Fig. 2a			Fig. 2b			Fig. 2c			Fig. 2g (e)				Fig. 2g (f)
Voltage Source (V)	Current Abs (A)		Voltage Source (V)	Current Abs (A)		Voltage Source (V)	Current Abs (A)		nm	haadf	ag		nm	haadf	ag
0	2.03967e-08		0	1.86801e-08		0	2.11477e-08		0	0.15738	0.01618		0	0.07895	3.4755e-05
0.03	1.90473e-07		0.05	1.97172e-07		0.05	2.59447e-07		1.03093	0.1587	0.01617		1.03093	0.07946	0.000566709
0.06	4.0921e-07		0.1	4.42481e-07		0.1	5.51021e-07		2.06186	0.17059	0.01613		2.06186	0.07203	0.000358956
0.09	6.30713e-07		0.15	7.04408e-07		0.15	8.85165e-07		3.09279	0.17421	0		3.09279	0.07407	0.000212976
0.06	4.09126e-07		0.2	9.91476e-07		0.2	1.23922e-06		4.12372	0.16504	0.000224701		4.12372	0.06869	1.71119e-05
0.03	1.92368e-07		0.25	1.29873e-06		0.25	1.61647e-06		5.15465	0.15608	4.61349e-05		5.15465	0.06644	2.15499e-05
0	1.93596e-08		0.3	1.634e-06		0.3	2.01396e-06		6.18558	0.15435	0		6.18558	0.0632	1.28244e-05
-0.03	2.31493e-07		0.35	1.98787e-06		0.35	2.41795e-06		7.21651	0.14157	0.000454094		7.21651	0.05614	0
-0.06	4.4595e-07		0.4	2.34855e-06		0.4	2.83887e-06		8.24744	0.15852	0.000405067		8.24744	0.06151	0
-0.09	6.62017e-07		0.45	2.72186e-06		0.45	3.2901e-06		9.27837	0.1533	0.000513846		9.27837	0.067	0
-0.06	4.46308e-07		0.5	3.11406e-06		0.5	3.75565e-06		10.3093	0.15776	0		10.3093	0.06612	2.71219e-05
-0.03	2.30944e-07		0.55	3.22886e-06		0.55	4.22632e-06		11.3402	0.15518	0.000115731		11.3402	0.08474	4.37257e-05
0	1.93238e-08		0.6	3.50891e-06		0.6	4.68564e-06		12.3712	0.18379	0.000220054		12.3712	0.08316	1.72704e-05
			0.65	4.1003e-06		0.65	5.21744e-06		13.4021	0.1599	0.000224511		13.4021	0.06888	1.72263e-05
			0.7	4.41866e-06		0.7	5.69319e-06		14.433	0.06018	0.000234451		14.433	0.02327	0
			0.75	4.85934e-06		0.75	6.25085e-06		15.464	0.01179	0.000272328		15.464	0.00588	0
			0.8	5.34627e-06		0.8	6.9821e-06		16.4949	0.00332	0.00456		16.4949	0.0043	0.04196
			0.85	5.78895e-06		0.85	7.59832e-06		17.5258	0	0.00422		17.5258	0	0.04126
			0.9	6.29936e-06		0.9	8.17759e-06		18.5567	0.0237	0.04536		18.5567	0.02103	0.04081
			0.95	6.85267e-06		0.95	8.70881e-06		19.5877	0.24306	0.04556		19.5877	0.18948	0.00373
			1	7.39901e-06		1	9.4025e-06		20.6186	0.79747	0.04637		20.6186	0.3627	0.00364
			1.05	7.91022e-06		1.05	1.00941e-05		21.6495	0.85227	0.00446		21.6495	0.43052	0.00309
			1.1	8.6404e-06		1.1	1.04331e-05		22.6805	0.87762	2.8668e-05		22.6805	0.40472	2.36567e-05
			1.15	9.02268e-06		1.15	1.08698e-05		23.7114	0.52276	0.000138991		23.7114	0.31762	0.04765
			1.2	9.78914e-06		1.2	1.12638e-05		24.7423	0.38897	0.000588704		24.7423	0.21662	0.12415
			1.25	1.03557e-05		1.25	1.17947e-05		25.7733	0.20631	0.000168637		25.7733	0.19387	0.22129
			1.3	1.08766e-05		1.3	1.24411e-05		26.8042	0.35575	0.000161216		26.8042	0.31162	0.2072
			1.35	1.11643e-05		1.35	1.34933e-05		27.8351	0.20714	0.0881		27.8351	0.46941	0.2942
			1.4	1.16633e-05		1.4	1.43681e-05		28.866	0.20279	0.08825		28.866	0.60749	0.39523
			1.45	1.05128e-05		1.45	1.52541e-05		29.897	0.20004	0.08868		29.897	0.62347	0.5846
			1.5	1.09825e-05		1.5	1.64019e-05		30.9279	0.12771	0.01161		30.9279	0.71206	0.74807
			1.55	1.13868e-05		1.55	1.72604e-05		31.9588	0.09205	0.01165		31.9588	0.8471	0.96652
			1.6	1.20124e-05		1.6	1.70887e-05		32.9898	0.1136	0.013		32.9898	1	1
			1.65	1.27293e-05		1.65	1.81365e-05		34.0207	0.31412	0.00551		34.0207	0.84218	0.77518
			1.7	1.34528e-05		1.7	1.79861e-05		35.0516	0.95126	0.00531		35.0516	0.60453	0.39285
			1.75	1.26053e-05		1.75	1.8667e-05		36.0825	1	0.004		36.0825	0.4863	0.15335
			1.8	1.29477e-05		1.8	1.83997e-05		37.1135	0.8933	0.00041976		37.1135	0.43174	0.0599
			1.85	1.36666e-05		1.85	1.67999e-05		38.1444	0.60045	0.04125		38.1444	0.25577	0.05175
			1.9	1.43497e-05		1.9	1.78582e-05		39.1753	0.17797	0.04099		39.1753	0.10005	0.03752
			1.95	1.51535e-05		1.95	1.81456e-05		40.2063	0.12126	0.04119		40.2063	0.07313	0.01456
			2	1.70624e-05		2	1.91231e-05		41.2372	0.10645	0		41.2372	0.05764	0.00219
			2.05	2.08772e-05		2.05	1.97215e-05		42.2681	0.10051	0		42.2681	0.05418	0.000782665
			2.1	2.07348e-05		2.1	1.92943e-05		43.2991	0.12291	0		43.2991	0.0596	0
			2.15	2.16551e-05		2.15	2.03616e-05		44.33	0.13058	0.00195		44.33	0.06396	0.00549
			2.2	2.38435e-05		2.2	2.10127e-05		45.3609	0.12322	0.00194		45.3609	0.06214	0.00549
			2.25	2.48923e-05		2.25	2.28138e-05		46.3918	0.13233	0.00193		46.3918	0.0564	0.00547
			2.3	2.586e-05		2.3	2.41804e-05		47.4228	0.13621	0.00285		47.4228	0.06561	0
			2.35	2.81663e-05		2.35	2.49375e-05		48.4537	0.13474	0.00287		48.4537	0.05741	0
			2.4	2.9548e-05		2.4	2.64702e-05		49.4846	0.12964	0.00287		49.4846	0.05983	0
			2.45	3.09524e-05		2.45	2.82989e-05		50.5156	0.14835	1.80312e-05		50.5156	0.06143	0
			2.5	3.25424e-05		2.5	2.97466e-05		51.5465	0.13025	0		51.5465	0.05998	0
			2.55	3.47228e-05		2.55	3.45409e-05		52.5774	0.12751	0		52.5774	0.0686	0
			2.6	3.68686e-05		2.6	3.5587e-05		53.6084	0.13212	7.30072e-05		53.6084	0.05817	0.000171873
			2.65	3.86657e-05		2.65	3.82203e-05		54.6393	0.14796	0.000582537		54.6393	0.06608	0.00034153
			2.7	4.05329e-05		2.7	3.91429e-05		55.6702	0.13949	0.000582156		55.6702	0.06629	0.00275
			2.75	4.25246e-05		2.75	4.03434e-05		56.7011	0.14095	0.000544259		56.7011	0.06378	0.00252
			2.8	4.50478e-05		2.8	4.17683e-05		57.7321	0.14444	0		57.7321	0.06883	0.00224
			2.85	4.8246e-05		2.85	4.41195e-05		58.763	0.14851	0		58.763	0.06538	0
			2.9	5.05112e-05		2.9	4.63713e-05
			2.95	5.36284e-05		2.95	4.99194e-05
			3	5.53862e-05		3	5.11772e-05
			3.05	5.85115e-05		3.05	5.23199e-05
			3.1	6.11939e-05		3.1	5.60285e-05
			3.15	6.3124e-05		3.15	5.97958e-05
			3.2	6.61875e-05		3.2	6.28499e-05
			3.25	6.99437e-05		3.25	7.12011e-05
			3.3	7.41249e-05		3.3	7.47932e-05
			3.35	7.78264e-05		3.35	8.04194e-05
			3.4	8.27574e-05		3.4	8.69808e-05
			3.45	8.70187e-05		3.45	9.30614e-05
			3.5	9.59968e-05		3.5	0.000100042
			3.55	0.00010005		3.55	0.00010004
			3.6	0.000100038		3.6	0.00010004
			3.65	0.000100038		3.65	0.000100037
			3.7	0.000100037		3.7	0.000100037
			3.75	0.000100037		3.75	0.000100037
			3.8	0.000100036		3.8	0.000100036
			3.85	0.000100037		3.85	0.000100036
			3.9	0.000100037		3.9	0.000100036
			3.95	0.000100035		3.95	0.000100036
			4	0.000100037		4	0.000100036
			4.05	0.000100036		4.05	0.000100036
			4.1	0.000100037		4.1	0.000100036
			4.15	0.000100036		4.15	0.000100036
			4.2	0.000100037		4.2	0.000100036
			4.25	0.000100036		4.25	0.000100035
			4.3	0.000100037		4.3	0.000100036
			4.35	0.000100036		4.35	0.000100036
			4.4	0.000100037		4.4	0.000100036
			4.45	0.000100036		4.45	0.000100036
			4.5	0.000100037		4.5	0.000100036
			4.55	0.000100036		4.55	0.000100035
			4.6	0.000100036		4.6	0.000100036
			4.65	0.000100036		4.65	0.000100036
			4.7	0.000100036		4.7	0.000100036
			4.75	0.000100037		4.75	0.000100036
			4.8	0.000100036		4.8	0.000100035
			4.85	0.000100036		4.85	0.000100035
			4.9	0.000100036		4.9	0.000100036
			4.95	0.000100037		4.95	0.000100036
			5	0.000100036		5	0.000100036
			4.95	0.000100036		4.95	0.000100036
			4.9	0.000100036		4.9	0.000100036
			4.85	0.000100037		4.85	0.000100036
			4.8	0.000100036		4.8	0.000100036
			4.75	0.000100036		4.75	0.000100036
			4.7	0.000100036		4.7	0.000100036
			4.65	0.000100036		4.65	0.000100036
			4.6	0.000100036		4.6	0.000100035
			4.55	0.000100037		4.55	0.000100036
			4.5	0.000100037		4.5	0.000100036
			4.45	0.000100036		4.45	0.000100036
			4.4	0.000100037		4.4	0.000100036
			4.35	0.000100036		4.35	0.000100036
			4.3	0.000100037		4.3	0.000100036
			4.25	0.000100037		4.25	0.000100036
			4.2	0.000100036		4.2	0.000100036
			4.15	0.000100037		4.15	0.000100036
			4.1	0.000100036		4.1	0.000100036
			4.05	0.000100037		4.05	0.000100036
			4	0.000100037		4	0.000100036
			3.95	0.000100037		3.95	0.000100037
			3.9	0.000100037		3.9	0.000100036
			3.85	0.000100037		3.85	0.000100036
			3.8	0.000100037		3.8	0.000100036
			3.75	0.000100037		3.75	0.000100036
			3.7	0.000100037		3.7	0.000100036
			3.65	0.000100036		3.65	0.000100036
			3.6	0.000100036		3.6	0.000100036
			3.55	0.000100037		3.55	0.000100036
			3.5	0.000100037		3.5	0.000100036
			3.45	0.000100037		3.45	0.000100036
			3.4	0.000100037		3.4	0.000100036
			3.35	0.000100037		3.35	0.000100036
			3.3	0.000100036		3.3	0.000100036
			3.25	0.000100036		3.25	0.000100035
			3.2	0.000100036		3.2	0.000100036
			3.15	0.000100035		3.15	0.000100036
			3.1	0.000100036		3.1	0.000100035
			3.05	0.000100036		3.05	0.000100036
			3	0.000100036		3	0.000100036
			2.95	0.000100036		2.95	0.000100036
			2.9	0.000100036		2.9	0.000100036
			2.85	0.000100036		2.85	0.000100036
			2.8	0.000100036		2.8	0.000100036
			2.75	0.000100036		2.75	0.000100035
			2.7	0.000100036		2.7	0.000100035
			2.65	0.000100037		2.65	0.000100035
			2.6	0.000100036		2.6	0.000100036
			2.55	0.000100037		2.55	0.000100035
			2.5	0.000100037		2.5	0.000100035
			2.45	0.000100037		2.45	0.000100035
			2.4	0.000100036		2.4	0.000100036
			2.35	0.000100037		2.35	0.000100036
			2.3	0.000100037		2.3	0.000100036
			2.25	0.000100036		2.25	0.000100035
			2.2	0.000100037		2.2	0.000100036
			2.15	0.000100037		2.15	0.000100035
			2.1	0.000100037		2.1	0.000100036
			2.05	0.000100037		2.05	0.000100036
			2	0.000100036		2	0.000100036
			1.95	0.000100037		1.95	0.000100035
			1.9	0.000100037		1.9	0.000100036
			1.85	0.000100037		1.85	0.000100036
			1.8	0.000100036		1.8	9.67863e-05
			1.75	9.71592e-05		1.75	9.27399e-05
			1.7	9.30654e-05		1.7	8.82736e-05
			1.65	8.94583e-05		1.65	8.42972e-05
			1.6	8.4323e-05		1.6	8.04907e-05
			1.55	7.9312e-05		1.55	7.60702e-05
			1.5	7.57919e-05		1.5	7.15385e-05
			1.45	7.13891e-05		1.45	6.75331e-05
			1.4	6.70951e-05		1.4	6.40308e-05
			1.35	6.26873e-05		1.35	6.04384e-05
			1.3	5.90045e-05		1.3	5.63895e-05
			1.25	5.52478e-05		1.25	5.3057e-05
			1.2	5.16418e-05		1.2	4.98978e-05
			1.15	4.82257e-05		1.15	4.67624e-05
			1.1	4.50119e-05		1.1	4.3762e-05
			1.05	4.19819e-05		1.05	4.10992e-05
			1	3.88534e-05		1	3.82863e-05
			0.95	3.59584e-05		0.95	3.55744e-05
			0.9	3.31901e-05		0.9	3.30103e-05
			0.85	3.05412e-05		0.85	3.05376e-05
			0.8	2.78669e-05		0.8	2.81322e-05
			0.75	2.53704e-05		0.75	2.5781e-05
			0.7	2.30384e-05		0.7	2.3522e-05
			0.65	2.0609e-05		0.65	2.13237e-05
			0.6	1.84858e-05		0.6	1.92e-05
			0.55	1.62881e-05		0.55	1.71988e-05
			0.5	1.42323e-05		0.5	1.52193e-05
			0.45	1.22906e-05		0.45	1.33615e-05
			0.4	1.03354e-05		0.4	1.15309e-05
			0.35	8.58308e-06		0.35	9.78762e-06
			0.3	6.93111e-06		0.3	8.12331e-06
			0.25	5.40621e-06		0.25	6.54625e-06
			0.2	4.04967e-06		0.2	5.06359e-06
			0.15	2.8501e-06		0.15	3.64513e-06
			0.1	1.73877e-06		0.1	2.33386e-06
			0.05	7.77984e-07		0.05	1.11505e-06
			0	1.95622e-08		0	2.02298e-08
			-0.05	8.45146e-07
			-0.1	1.74116e-06
			-0.15	2.68161e-06
			-0.2	3.65981e-06
			-0.25	4.58554e-06
			-0.3	5.45258e-06
			-0.35	6.52374e-06
			-0.4	7.68328e-06
			-0.45	8.88283e-06
			-0.5	1.01597e-05
			-0.55	1.15311e-05
			-0.6	1.29543e-05
			-0.65	1.42859e-05
			-0.7	1.57683e-05
			-0.75	1.71684e-05
			-0.8	1.82975e-05
			-0.85	1.98628e-05
			-0.9	2.14293e-05
			-0.95	2.26972e-05
			-1	2.44234e-05
			-1.05	2.59171e-05
			-1.1	2.74319e-05
			-1.15	2.92133e-05
			-1.2	3.0793e-05
			-1.25	3.34805e-05
			-1.3	3.49708e-05
			-1.35	3.65859e-05
			-1.4	3.77761e-05
			-1.45	3.95071e-05
			-1.5	4.20924e-05
			-1.55	4.3829e-05
			-1.6	4.74418e-05
			-1.65	4.95392e-05
			-1.7	5.13078e-05
			-1.75	5.44325e-05
			-1.8	5.81727e-05
			-1.85	5.7699e-05
			-1.9	5.88157e-05
			-1.95	5.97958e-05
			-2	6.3211e-05
			-2.05	6.32729e-05
			-2.1	6.05396e-05
			-2.15	6.30222e-05
			-2.2	6.55208e-05
			-2.25	6.63688e-05
			-2.3	6.47992e-05
			-2.35	6.56347e-05
			-2.4	6.83931e-05
			-2.45	7.11693e-05
			-2.5	7.41608e-05
			-2.55	7.5049e-05
			-2.6	7.15589e-05
			-2.65	7.11626e-05
			-2.7	7.15318e-05
			-2.75	7.26976e-05
			-2.8	7.30062e-05
			-2.85	7.58485e-05
			-2.9	7.90638e-05
			-2.95	8.13325e-05
			-3	8.05704e-05
			-3.05	8.03325e-05
			-3.1	8.2527e-05
			-3.15	8.39283e-05
			-3.2	8.4896e-05
			-3.25	8.47018e-05
			-3.3	8.50556e-05
			-3.35	8.32644e-05
			-3.4	8.44139e-05
			-3.45	8.4542e-05
			-3.5	8.76668e-05
			-3.55	9.08584e-05
			-3.6	9.45249e-05
			-3.65	9.76301e-05
			-3.7	0.000100025
			-3.75	0.000100024
			-3.8	0.000100025
			-3.85	0.000100025
			-3.9	0.000100025
			-3.95	0.000100025
			-4	0.000100024
			-4.05	0.000100024
			-4.1	0.000100025
			-4.15	0.000100025
			-4.2	0.000100024
			-4.25	0.000100024
			-4.3	0.000100024
			-4.35	0.000100024
			-4.4	0.000100025
			-4.45	0.000100025
			-4.5	0.000100024
			-4.55	0.000100025
			-4.6	0.000100024
			-4.65	0.000100024
			-4.7	0.000100024
			-4.75	0.000100024
			-4.8	0.000100024
			-4.85	0.000100024
			-4.9	0.000100024
			-4.95	0.000100024
			-5	0.000100025
			-4.95	0.000100024
			-4.9	0.000100024
			-4.85	0.000100024
			-4.8	0.000100024
			-4.75	0.000100024
			-4.7	0.000100024
			-4.65	0.000100024
			-4.6	0.000100024
			-4.55	0.000100024
			-4.5	0.000100024
			-4.45	0.000100025
			-4.4	0.000100025
			-4.35	0.000100024
			-4.3	0.000100024
			-4.25	0.000100024
			-4.2	0.000100024
			-4.15	0.000100024
			-4.1	0.000100024
			-4.05	0.000100024
			-4	0.000100025
			-3.95	0.000100024
			-3.9	0.000100024
			-3.85	0.000100025
			-3.8	0.000100024
			-3.75	0.000100024
			-3.7	0.000100024
			-3.65	0.000100024
			-3.6	0.000100024
			-3.55	9.64368e-05
			-3.5	9.23717e-05
			-3.45	8.89659e-05
			-3.4	8.54418e-05
			-3.35	8.23635e-05
			-3.3	7.93003e-05
			-3.25	7.57005e-05
			-3.2	7.23529e-05
			-3.15	6.96744e-05
			-3.1	6.73684e-05
			-3.05	6.49189e-05
			-3	6.24247e-05
			-2.95	6.018e-05
			-2.9	5.78337e-05
			-2.85	5.59729e-05
			-2.8	5.3959e-05
			-2.75	5.19858e-05
			-2.7	5.01423e-05
			-2.65	4.82904e-05
			-2.6	4.6489e-05
			-2.55	4.48867e-05
			-2.5	4.32694e-05
			-2.45	4.1569e-05
			-2.4	4.004e-05
			-2.35	3.85026e-05
			-2.3	3.70951e-05
			-2.25	3.57001e-05
			-2.2	3.43639e-05
			-2.15	3.30178e-05
			-2.1	3.17521e-05
			-2.05	3.05524e-05
			-2	2.93815e-05
			-1.95	2.82233e-05
			-1.9	2.71634e-05
			-1.85	2.60537e-05
			-1.8	2.50253e-05
			-1.75	2.40108e-05
			-1.7	2.3016e-05
			-1.65	2.20339e-05
			-1.6	2.11014e-05
			-1.55	2.01774e-05
			-1.5	1.92759e-05
			-1.45	1.83979e-05
			-1.4	1.75497e-05
			-1.35	1.671e-05
			-1.3	1.58572e-05
			-1.25	1.50389e-05
			-1.2	1.42737e-05
			-1.15	1.35129e-05
			-1.1	1.2768e-05
			-1.05	1.20316e-05
			-1	1.1297e-05
			-0.95	1.05768e-05
			-0.9	9.89349e-06
			-0.85	9.20699e-06
			-0.8	8.55163e-06
			-0.75	7.90665e-06
			-0.7	7.27137e-06
			-0.65	6.6543e-06
			-0.6	6.05476e-06
			-0.55	5.45912e-06
			-0.5	4.89092e-06
			-0.45	4.32452e-06
			-0.4	3.78611e-06
			-0.35	3.26205e-06
			-0.3	2.76421e-06
			-0.25	2.28399e-06
			-0.2	1.80629e-06
			-0.15	1.35224e-06
			-0.1	8.8594e-07
			-0.05	4.46045e-07
			0	1.92642e-08

## Sheet: Fig. 3b
Fig. 3b
time (s)	delta A1	delta A2	delta A4	delta A3
0	0.000314327	0.00493	-0.00129	0.0039
0.127	0.00146	0.0041	0.00127	6.71739e-05
0.254	-0.00239	0.0051	-0.000168633	-0.00248
0.381	-0.00616	0.00239	0.00669	0.00634
0.508	-0.00131	0.0013	0.00185	0.00304
0.635	-0.00475	0.000180327	0.00359	0.0025
0.762	0.00179	0.000897409	0.00266	-0.00233
0.889	-0.000782836	0.0012	0.00293	-0.00526
1.016	-0.000344364	0.00329	0.0057	-0.00438
1.143	0.00169	-0.0011	0.0028	0.00533
1.27	-0.00161	0.00119	0.00912	-0.000683188
1.397	0.00366	0.00193	0.00925	-0.00112
1.524	0.00167	0.000462088	0.01446	0.00603
1.651	0.00147	-0.000947522	0.02057	0.00578
1.778	0.00729	0.000958088	0.02375	-0.00513
1.905	0.0045	0.01245	0.00386	0.01006
2.032	-0.00144	0.09056	-0.16492	-0.00243
2.159	-0.000754473	0.09135	-0.17122	0.01229
2.286	-0.00166	0.09263	-0.17595	0.01023
2.413	-0.0044	0.09196	-0.17338	0.00845
2.54	-0.000346473	0.09021	-0.17714	0.01044
2.667	-0.00481	0.08795	-0.17869	0.00949
2.794	-0.00165	0.08723	-0.17446	0.01063
2.921	-0.00295	0.08979	-0.17257	0.00346
3.048	-0.00211	0.08957	-0.17865	0.00744
3.175	-0.00211	0.08919	-0.18032	-0.00492
3.302	0.000824873	0.08596	-0.17911	0.00353
3.429	-0.00321	0.0895	-0.18217	0.01024
3.556	-0.00129	0.09034	-0.17472	0.0022
3.683	-0.00129	0.08807	-0.17513	-0.00641
3.81	-0.00178	0.09171	-0.17908	0.00572
3.937	-0.00434	0.08684	-0.17546	0.00176
4.064	-0.0051	0.09178	-0.17865	0.00405
4.191	-0.00511	0.087	-0.17644	-0.00238
4.318	-0.00559	0.09005	-0.17579	0.00687
4.445	-0.00314	0.08877	-0.17618	-0.000401014
4.572	-0.000696727	0.09082	-0.17459	0.00575
4.699	-0.00349	0.08992	-0.17314	0.00365
4.826	-0.0039	0.08588	-0.17612	0.00263
4.953	-0.00444	0.0871	-0.17939	0.00486
5.08	-0.00906	0.08873	-0.18032	0.00717
5.207	-0.00139	0.0868	-0.17974	0.00249
5.334	-0.01005	0.0899	-0.18369	-0.00114
5.461	-0.00917	0.09039	-0.1828	-0.000558188
5.588	-0.01158	0.09018	-0.18619	0.00189
5.715	-0.01092	0.09188	-0.18502	-0.00569
5.842	-0.01064	0.08947	-0.18463	-0.00219
5.969	-0.00563	0.09059	-0.18325	0.00332
6.096	-0.0126	0.09047	-0.18664	0.00873
6.223	-0.01066	0.09218	-0.18783	0.000183333
6.35	-0.00934	0.08891	-0.1868	-0.0075
6.477	-0.00758	0.09111	-0.18742	-0.00391
6.604	-0.01132	0.09034	-0.18811	0.0022
6.731	-0.00769	0.09096	-0.18909	0.0038
6.858	-0.01126	0.08695	-0.18086	0.00556
6.985	-0.00736	0.08911	-0.1859	0.00311
7.112	-0.00604	0.09114	-0.17753	-0.00119
7.239	-0.00258	0.08859	-0.176	0.00753
7.366	-0.00827	0.08254	-0.16531	0.00724
7.493	-0.00404	0.07879	-0.15473	0.00202
7.62	-0.00499	0.06783	-0.14615	0.00748
7.747	0.00229	0.06036	-0.13396	0.00821
7.874	0.00384	0.04616	-0.11677	0.01035
8.001	0.00356	0.03482	-0.11078	0.01462
8.128	0.00782	0.0217	-0.0983	0.01966
8.255	0.00754	0.00882	-0.08915	0.01427
8.382	0.00783	0.00268	-0.09038	0.01381
8.509	0.00868	0.00256	-0.0893	0.00862
8.636	0.00907	0.00471	-0.08795	0.01993
8.763	0.00836	0.00172	-0.09274	0.01355
8.89	0.00864	0.00167	-0.09277	0.00759
9.017	0.01449	0.00396	-0.09086	0.00683
9.144	0.01064	0.00259	-0.09843	0.01357
9.271	0.00868	0.00356	-0.10479	0.00754
9.398	0.00539	0.00479	-0.10356	0.00769
9.525	0.00358	0.00109	-0.10663	0.00893
9.652	0.00912	0.00228	-0.10454	0.00756
9.779	0.00738	0.00265	-0.10838	0.00236
9.906	0.00873	0.00336	-0.11281	0.0067
10.033	0.00252	-0.00081127	-0.11965	0.006
10.16	0.00468	0.00399	-0.12039	0.00604
10.287	0.000262836	0.00175	-0.12021	-0.00183
10.414	0.00127	0.00191	-0.12998	0.00108
10.541	-0.00477	0.00378	-0.1224	-0.0053
10.668	0.00252	0.000298365	-0.13098	-0.000662174
10.795	-0.00482	0.00148	-0.13318	-0.00176
10.922	-0.00623	-0.000790943	-0.12943	-0.0042
11.049	-0.00719	0.00309	-0.13487	-0.01252
11.176	-0.00938	0.00305	-0.13609	-0.00957
11.303	-0.01006	0.0046	-0.13393	-0.00411
11.43	-0.00752	-0.000418214	-0.13558	-0.00427
11.557	-0.00727	0.00221	-0.13544	-0.00448
11.684	-0.0087	0.00225	-0.13604	-0.0119
11.811	-0.008	-0.000120453	-0.13461	-0.00497
11.938	-0.00681	-0.000304503	-0.13663	-0.00378

## Sheet: Fig. 4
Fig. 4d				Fig. 4g
time (s)	delta_Dm	deviation		nm	A	B	C
0	0.00955	0.07643		0	0.43927	0.5752	0.60429
0.8	-0.00955	0.05732		0.04605	0.44364	0.57339	0.59261
1.6	0.00955	0.07643		0.0921	0.44829	0.57314	0.5803
2.4	-0.00955	0.05732		0.13814	0.45297	0.57455	0.56843
3.2	0.03025	0.07803		0.18419	0.45762	0.57698	0.55835
4	0.07166	0.08121		0.23024	0.46237	0.57943	0.55108
4.8	0.00955	0.07643		0.27629	0.46752	0.58124	0.54667
5.6	0.05096	0.07962		0.32234	0.47335	0.58244	0.54431
6.4	0.03025	0.07803		0.36838	0.48016	0.58333	0.54308
7.2	0.05096	0.07962		0.41443	0.48826	0.58391	0.54277
8	0.09236	0.0828		0.46048	0.49811	0.58382	0.54382
8.8	0.07166	0.08121		0.50653	0.51014	0.58299	0.5466
9.6	0.07166	0.10032		0.55257	0.52446	0.58205	0.55105
10.4	0.05096	0.09873		0.59862	0.54043	0.58194	0.55692
11.2	0.07166	0.08121		0.64467	0.5567	0.58328	0.56402
12	0.07166	0.08121		0.69072	0.57195	0.58609	0.572
12.8	0.05096	0.07962		0.73677	0.5858	0.59022	0.58029
13.6	0.07166	0.10032		0.78281	0.5985	0.59563	0.58836
14.4	0.07166	0.10032		0.82886	0.60989	0.60218	0.5961
15.2	0.03025	0.07803		0.87491	0.61888	0.60915	0.6036
16	0.03025	0.09713		0.92096	0.62451	0.6152	0.61082
16.8	0.03025	0.09713		0.96701	0.6275	0.6191	0.61748
17.6	0.03025	0.07803		1.01305	0.63019	0.62064	0.62331
18.4	0.00955	0.07643		1.0591	0.6348	0.62056	0.62804
19.2	0.00955	0.09554		1.10515	0.64139	0.6197	0.63144
20	-0.00955	0.07643		1.1512	0.6479	0.6185	0.63337
20.8	0.00955	0.09554		1.19725	0.65197	0.61728	0.63397
21.6	0.00955	0.09554		1.24329	0.65295	0.61679	0.63365
22.4	0.03025	0.09713		1.28934	0.65192	0.61795	0.63292
				1.33539	0.65026	0.62095	0.6322
				1.38144	0.64858	0.62519	0.63189
				1.42748	0.64707	0.63009	0.63263
				1.47353	0.64628	0.63565	0.63527
				1.51958	0.64699	0.64185	0.64035
				1.56563	0.64934	0.64784	0.64742
				1.61168	0.65261	0.65219	0.655
				1.65772	0.65604	0.6542	0.66139
				1.70377	0.65949	0.65463	0.66553
				1.74982	0.66304	0.65512	0.66724
				1.79587	0.66626	0.65693	0.66688
				1.84192	0.66834	0.66031	0.66515
				1.88796	0.66886	0.66481	0.66292
				1.93401	0.66813	0.67003	0.66101
				1.98006	0.6667	0.67615	0.65981
				2.02611	0.66503	0.68373	0.65944
				2.07216	0.6635	0.69329	0.66021
				2.1182	0.66261	0.70483	0.66258
				2.16425	0.66267	0.71785	0.6667
				2.2103	0.66343	0.73157	0.67215
				2.25635	0.66432	0.74501	0.67822
				2.3024	0.665	0.75716	0.68423
				2.34844	0.66586	0.76756	0.68934
				2.39449	0.66769	0.77684	0.69259
				2.44054	0.67062	0.78666	0.69362
				2.48659	0.67334	0.79882	0.69339
				2.53263	0.67381	0.81422	0.69363
				2.57868	0.67102	0.8322	0.6954
				2.62473	0.66628	0.85103	0.69855
				2.67078	0.66211	0.86907	0.7026
				2.71683	0.65999	0.88592	0.70769
				2.76287	0.65931	0.90225	0.71436
				2.80892	0.65874	0.91863	0.72267
				2.85497	0.65801	0.93449	0.73225
				2.90102	0.65811	0.94826	0.74304
				2.94707	0.6599	0.95839	0.75545
				2.99311	0.66306	0.96413	0.76935
				3.03916	0.66634	0.96592	0.78323
				3.08521	0.66845	0.96504	0.79499
				3.13126	0.6686	0.96297	0.80362
				3.17731	0.66668	0.96037	0.81039
				3.22335	0.66321	0.95661	0.81826
				3.2694	0.65916	0.95048	0.8299
				3.31545	0.65551	0.94163	0.84575
				3.3615	0.65285	0.93138	0.8637
				3.40754	0.65117	0.92155	0.8808
				3.45359	0.65007	0.91254	0.8954
				3.49964	0.64916	0.90279	0.90788
				3.54569	0.64834	0.89054	0.9196
				3.59174	0.64788	0.8757	0.93127
				3.63778	0.64801	0.85979	0.94245
				3.68383	0.64839	0.8443	0.95223
				3.72988	0.64802	0.82971	0.96041
				3.77593	0.64585	0.81593	0.96766
				3.82198	0.64157	0.80317	0.97486
				3.86802	0.63593	0.79185	0.98233
				3.91407	0.63029	0.78195	0.98962
				3.96012	0.62592	0.77273	0.99566
				4.00617	0.6233	0.76317	0.9993
				4.05222	0.62182	0.75283	1
				4.09826	0.62017	0.74241	0.99834
				4.14431	0.61688	0.73352	0.99544
				4.19036	0.61077	0.72767	0.99173
				4.23641	0.60124	0.72528	0.98645
				4.28245	0.58855	0.72545	0.97843
				4.3285	0.57378	0.72656	0.96749
				4.37455	0.55829	0.72685	0.95488
				4.4206	0.54294	0.72499	0.94226
				4.46665	0.52805	0.72065	0.93032
				4.51269	0.51409	0.71484	0.91831
				4.55874	0.50203	0.70924	0.90495
				4.60479	0.49278	0.70461	0.88974
				4.65084	0.48618	0.70001	0.87352
				4.69689	0.48111	0.69406	0.85768
				4.74293	0.47655	0.68699	0.84304
				4.78898	0.47244	0.68107	0.82947
				4.83503	0.46924	0.67875	0.8162
				4.88108	0.46705	0.68076	0.80253
				4.92713	0.46528	0.68582	0.78829
				4.97317	0.46321	0.69182	0.77419
				5.01922	0.4606	0.69689	0.76169
				5.06527	0.45773	0.69972	0.75227
				5.11132	0.45501	0.69958	0.74643
				5.15736	0.45264	0.69644	0.74325
				5.20341	0.45064	0.69098	0.74081
				5.24946	0.44903	0.68435	0.7372
				5.29551	0.44787	0.6778	0.73146
				5.34156	0.44705	0.67248	0.72399
				5.3876	0.4463	0.66926	0.7161
				5.43365	0.44534	0.66872	0.7091
				5.4797	0.44412	0.67097	0.70353
				5.52575	0.44281	0.67554	0.69927
				5.5718	0.44167	0.68145	0.69611
				5.61784	0.44101	0.68756	0.69427
				5.66389	0.44107	0.69273	0.69415
				5.70994	0.44182	0.69587	0.69566
				5.75599	0.44285	0.6961	0.69802
				5.80204	0.44365	0.69336	0.70022
				5.84808	0.44401	0.68864	0.70161
				5.89413	0.44406	0.6834	0.70194
				5.94018	0.44389	0.67878	0.70101
				5.98623	0.44336	0.67536	0.6986
				6.03227	0.44242	0.67372	0.69492
				6.07832	0.44138	0.67456	0.69077
				6.12437	0.44082	0.67786	0.68722
				6.17042	0.44105	0.68241	0.68503
				6.21647	0.44193	0.68655	0.68445
				6.26251	0.4432	0.68953	0.68541
				6.30856	0.44478	0.69158	0.68753
				6.35461	0.44678	0.69271	0.69019
				6.40066	0.44911	0.69211	0.69275
				6.44671	0.45157	0.6889	0.69495
				6.49275	0.45415	0.68338	0.69682
				6.5388	0.45734	0.67689	0.698
				6.58485	0.46174	0.67099	0.69766
				6.6309	0.46743	0.66692	0.69525
				6.67695	0.47388	0.66571	0.69137
				6.72299	0.4808	0.6677	0.68748
				6.76904	0.48895	0.67171	0.68473
				6.81509	0.49959	0.67524	0.68329
				6.86114	0.51305	0.67641	0.68284
				6.90719	0.52805	0.67554	0.68319
				6.95323	0.54249	0.67437	0.68409
				6.99928	0.55503	0.67363	0.68486
				7.04533	0.56572	0.67191	0.68457
				7.09138	0.57546	0.66737	0.6828
				7.13742	0.58489	0.66008	0.68005
				7.18347	0.5937	0.65206	0.67711
				7.22952	0.60102	0.64539	0.67423
				7.27557	0.60614	0.64078	0.67103
				7.32162	0.60911	0.6381	0.66703
				7.36766	0.61081	0.63728	0.66237
				7.41371	0.61261	0.63817	0.65772
				7.45976	0.61571	0.63992	0.6538
				7.50581	0.62038	0.64116	0.65086
				7.55186	0.62586	0.64088	0.64844
				7.5979	0.63124	0.6387	0.64557
				7.64395	0.63656	0.63455	0.64116
				7.69	0.64257	0.62843	0.63456
				7.73605	0.64964	0.62059	0.62598
				7.7821	0.65699	0.61148	0.61621
				7.82814	0.66345	0.60123	0.60609
				7.87419	0.66853	0.58962	0.59612
				7.92024	0.67256	0.57682	0.58665
				7.96629	0.67599	0.56389	0.57801
				8.01233	0.67903	0.5522	0.57023
				8.05838	0.68188	0.5423	0.56278
				8.10443	0.6851	0.53358	0.5549
				8.15048	0.68929	0.52509	0.5463
				8.19653	0.69443	0.51669	0.53761
				8.24257	0.69986	0.50919	0.52981
				8.28862	0.70485	0.50338	0.52333
				8.33467	0.70925	0.49901	0.51767
				8.38072	0.7135	0.49496	0.512
				8.42677	0.71793	0.49023	0.506
				8.47281	0.72223
				8.51886	0.72556
				8.56491	0.72736
				8.61096	0.72786
				8.65701	0.72778
				8.70305	0.72772
				8.7491	0.72794
				8.79515	0.72884
				8.8412	0.73097
				8.88724	0.73454
				8.93329	0.73875
				8.97934	0.7423
				9.02539	0.74448
				9.07144	0.74577
				9.11748	0.74704
				9.16353	0.74839
				9.20958	0.7489
				9.25563	0.74773
				9.30168	0.74536
				9.34772	0.74345
				9.39377	0.74331
				9.43982	0.74467
				9.48587	0.74635
				9.53192	0.74775
				9.57796	0.74931
				9.62401	0.75151
				9.67006	0.75402
				9.71611	0.75585
				9.76215	0.7561
				9.8082	0.75455
				9.85425	0.75176
				9.9003	0.7488
				9.94635	0.74658
				9.99239	0.7451
				10.0384	0.74372
				10.0845	0.74216
				10.1305	0.74114
				10.1766	0.74169
				10.2226	0.74387
				10.2687	0.74634
				10.3147	0.74729
				10.3608	0.74586
				10.4068	0.74267
				10.4529	0.73919
				10.4989	0.73668
				10.545	0.73555
				10.591	0.73562
				10.6371	0.7366
				10.6831	0.73839
				10.7292	0.74093
				10.7752	0.74404
				10.8213	0.74711
				10.8673	0.74923
				10.9133	0.74961
				10.9594	0.74794
				11.0054	0.74442
				11.0515	0.73959
				11.0975	0.73434
				11.1436	0.72984
				11.1896	0.72714
				11.2357	0.72632
				11.2817	0.72631
				11.3278	0.72584
				11.3738	0.72481
				11.4199	0.72443
				11.4659	0.72565
				11.512	0.72768
				11.558	0.72835
				11.6041	0.72623
				11.6501	0.72209
				11.6962	0.71812
				11.7422	0.71566
				11.7883	0.71417
				11.8343	0.71228
				11.8804	0.70933
				11.9264	0.70534
				11.9725	0.70002
				12.0185	0.6927
				12.0646	0.68356
				12.1106	0.67393
				12.1567	0.66483
				12.2027	0.65555
				12.2487	0.64448
				12.2948	0.63121
				12.3408	0.61738
				12.3869	0.60522
				12.4329	0.59569
				12.479	0.58806
				12.525	0.58107
				12.5711	0.57412
				12.6171	0.56758
				12.6632	0.56202
				12.7092	0.55756
				12.7553	0.55379
				12.8013	0.55016
				12.8474	0.54635
				12.8934	0.54255
				12.9395	0.53952
				12.9855	0.53823
				13.0316	0.539
				13.0776	0.54108

## Sheet: Fig. 5
Fig. 5a				Fig. 5b	Fig. 5c		Fig. 5d				Fig. 5e	Fig. 5f		Fig. 5g				Fig. 5h	Fig. 5i		Fig. 5j				Fig. 5k	Fig. 5l
Voltage Source (V)	Current Abs (A)		time (s)	delta_A2	delta_A4		Voltage Source (V)	Current Abs (A)		time (s)	delta_A2	delta_A4		Voltage Source (V)	Current Abs (A)		time (s)	delta_A2	delta_A4		Voltage Source (V)	Current Abs (A)		time (s)	delta_A2	delta_A4
0	1.88112e-08		0	-0.0016	-0.00355		0	1.87635e-08		12	0.05487	-0.19411		0	1.90258e-08		24	-0.01437	-0.15718		0	2.00152e-08		36	-0.01376	-0.21612
0.05	1.74654e-07		0.127	0.00423	-0.00341		0.05	7.77137e-07		12.127	0.05597	-0.19422		0.05	5.82838e-07		24.127	-0.01487	-0.16038		0.05	5.78523e-07		36.127	-0.01418	-0.21959
0.1	3.87061e-07		0.254	0.000756026	0.000729556		0.1	1.5924e-06		12.254	0.05546	-0.19734		0.1	1.19368e-06		24.254	-0.01377	-0.16041		0.1	1.18159e-06		36.254	-0.01428	-0.22058
0.15	5.93364e-07		0.381	0.00225	0.00238		0.15	2.42326e-06		12.381	0.05472	-0.1906		0.15	1.81178e-06		24.381	-0.00952	-0.16365		0.15	1.79451e-06		36.381	-0.01474	-0.22067
0.2	8.27098e-07		0.508	-0.00242	0.00704		0.2	3.26688e-06		12.508	0.0564	-0.19119		0.2	2.43652e-06		24.508	-0.01247	-0.16637		0.2	2.40999e-06		36.508	-0.01437	-0.20395
0.25	1.08722e-06		0.635	0.00108	0.00336		0.25	4.12453e-06		12.635	0.05772	-0.1928		0.25	3.07289e-06		24.635	-0.01234	-0.14438		0.25	3.0314e-06		36.635	-0.01505	-0.20159
0.3	1.36441e-06		0.762	0.00186	0.00137		0.3	5.00096e-06		12.762	0.05593	-0.19135		0.3	3.71022e-06		24.762	-0.01565	-0.14421		0.3	3.67208e-06		36.762	-0.01669	-0.20417
0.35	1.66813e-06		0.889	-0.00105	0.00504		0.35	5.89378e-06		12.889	0.05382	-0.18646		0.35	4.36596e-06		24.889	-0.01467	-0.14332		0.35	4.32096e-06		36.889	-0.01837	-0.20623
0.4	2.00744e-06		1.016	0.000259923	0.00811		0.4	6.79915e-06		13.016	0.05433	-0.19003		0.4	5.0321e-06		25.016	-0.0156	-0.13821		0.4	4.97955e-06		37.016	-0.01573	-0.20356
0.45	2.2655e-06		1.143	-0.000958142	0.00706		0.45	7.71979e-06		13.143	0.05422	-0.17824		0.45	5.70292e-06		25.143	-0.01306	-0.14226		0.45	5.64769e-06		37.143	-0.01477	-0.19969
0.5	2.57314e-06		1.27	-0.00187	0.0073		0.5	8.66164e-06		13.27	0.05631	-0.16552		0.5	6.396e-06		25.27	-0.01176	-0.13863		0.5	6.33334e-06		37.27	-0.01514	-0.19494
0.55	2.91234e-06		1.397	-0.000477213	0.01611		0.55	9.62076e-06		13.397	0.0563	-0.16133		0.55	7.08754e-06		25.397	-0.0141	-0.13652		0.55	7.02804e-06		37.397	-0.01429	-0.19646
0.6	3.20808e-06		1.524	0.00171	0.02		0.6	1.05927e-05		13.524	0.05655	-0.16102		0.6	7.79794e-06		25.524	-0.01226	-0.13388		0.6	7.73923e-06		37.524	-0.01535	-0.1899
0.65	3.59733e-06		1.651	0.00329	0.01468		0.65	1.15954e-05		13.651	0.0486	-0.15682		0.65	8.51311e-06		25.651	-0.01568	-0.12933		0.65	8.45809e-06		37.651	-0.01609	-0.18507
0.7	3.88548e-06		1.778	0.04224	-0.05686		0.7	1.26184e-05		13.778	0.08799	-0.26028		0.7	9.25177e-06		25.778	-0.00634	-0.14935		0.7	9.20391e-06		37.778	-0.00783	-0.19636
0.75	4.15755e-06		1.905	0.08141	-0.22563		0.75	1.36641e-05		13.905	0.08718	-0.26796		0.75	9.99997e-06		25.905	0.0301	-0.26505		0.75	9.95586e-06		37.905	0.01351	-0.28045
0.8	4.51152e-06		2.032	0.08548	-0.23431		0.8	1.47427e-05		14.032	0.08996	-0.27771		0.8	1.07675e-05		26.032	0.04979	-0.3117		0.8	1.07303e-05		38.032	0.05132	-0.36385
0.85	4.89669e-06		2.159	0.08798	-0.23971		0.85	1.58248e-05		14.159	0.09158	-0.28403		0.85	1.15325e-05		26.159	0.06528	-0.32702		0.85	1.15104e-05		38.159	0.05894	-0.35965
0.9	5.31917e-06		2.286	0.08833	-0.23853		0.9	1.69654e-05		14.286	0.09796	-0.29147		0.9	1.23184e-05		26.286	0.06347	-0.33226		0.9	1.23144e-05		38.286	0.06292	-0.38353
0.95	5.69981e-06		2.413	0.08722	-0.23892		0.95	1.81168e-05		14.413	0.09853	-0.30476		0.95	1.3124e-05		26.413	0.06408	-0.33046		0.95	1.31395e-05		38.413	0.06397	-0.38698
1	5.7979e-06		2.54	0.0884	-0.2404		1	1.92991e-05		14.54	0.0974	-0.31454		1	1.39479e-05		26.54	0.06533	-0.32901		1	1.39665e-05		38.54	0.06641	-0.38747
1.05	6.15433e-06		2.667	0.08888	-0.24328		1.05	2.05014e-05		14.667	0.09922	-0.30301		1.05	1.47776e-05		26.667	0.0625	-0.3305		1.05	1.4815e-05		38.667	0.06555	-0.39723
1.1	6.58574e-06		2.794	0.08642	-0.23966		1.1	2.17523e-05		14.794	0.10192	-0.31849		1.1	1.56156e-05		26.794	0.06467	-0.33415		1.1	1.57006e-05		38.794	0.06744	-0.39356
1.15	7.10772e-06		2.921	0.08703	-0.24358		1.15	2.30269e-05		14.921	0.10289	-0.32169		1.15	1.64754e-05		26.921	0.06587	-0.33497		1.15	1.65763e-05		38.921	0.06682	-0.39173
1.2	7.43761e-06		3.048	0.08955	-0.24108		1.2	2.43278e-05		15.048	0.10199	-0.32391		1.2	1.73493e-05		27.048	0.06491	-0.3287		1.2	1.75002e-05		39.048	0.06982	-0.39457
1.25	8.19901e-06		3.175	0.09207	-0.24209		1.25	2.57014e-05		15.175	0.10047	-0.32464		1.25	1.827e-05		27.175	0.06514	-0.33194		1.25	1.84223e-05		39.175	0.07306	-0.39518
1.3	8.63317e-06		3.302	0.08843	-0.24151		1.3	2.70851e-05		15.302	0.10273	-0.32097		1.3	1.92153e-05		27.302	0.06339	-0.33171		1.3	1.9373e-05		39.302	0.07024	-0.39451
1.35	9.0059e-06		3.429	0.08995	-0.24235		1.35	2.85093e-05		15.429	0.10305	-0.31474		1.35	2.01684e-05		27.429	0.06464	-0.32705		1.35	2.03545e-05		39.429	0.07121	-0.39039
1.4	9.6488e-06		3.556	0.0883	-0.25103		1.4	2.9969e-05		15.556	0.10446	-0.31481		1.4	2.11665e-05		27.556	0.06751	-0.33118		1.4	2.13612e-05		39.556	0.07214	-0.393
1.45	1.00195e-05		3.683	0.08807	-0.24071		1.45	3.1514e-05		15.683	0.10538	-0.31686		1.45	2.21401e-05		27.683	0.06566	-0.32632		1.45	2.2368e-05		39.683	0.07326	-0.39078
1.5	1.04004e-05		3.81	0.08959	-0.24805		1.5	3.31893e-05		15.81	0.10361	-0.3348		1.5	2.31074e-05		27.81	0.06678	-0.32908		1.5	2.34115e-05		39.81	0.07099	-0.39063
1.55	1.09085e-05		3.937	0.09061	-0.238		1.55	3.47686e-05		15.937	0.10418	-0.33227		1.55	2.41758e-05		27.937	0.06144	-0.3307		1.55	2.44685e-05		39.937	0.06879	-0.3888
1.6	1.11196e-05		4.064	0.09088	-0.2427		1.6	3.64257e-05		16.064	0.10671	-0.32194		1.6	2.52822e-05		28.064	0.06403	-0.33432		1.6	2.55862e-05		40.064	0.06639	-0.38813
1.65	1.15316e-05		4.191	0.0876	-0.24552		1.65	3.80159e-05		16.191	0.10659	-0.3333		1.65	2.63804e-05		28.191	0.06337	-0.32861		1.65	2.67039e-05		40.191	0.0722	-0.39108
1.7	1.18406e-05		4.318	0.08993	-0.24101		1.7	3.97939e-05		16.318	0.10517	-0.33346		1.7	2.74956e-05		28.318	0.06569	-0.3305		1.7	2.78382e-05		40.318	0.06984	-0.39146
1.75	1.25906e-05		4.445	0.09061	-0.2422		1.75	4.16142e-05		16.445	0.10516	-0.33502		1.75	2.86412e-05		28.445	0.0678	-0.32872		1.75	2.9015e-05		40.445	0.07046	-0.38796
1.8	1.30124e-05		4.572	0.0904	-0.23895		1.8	4.35242e-05		16.572	0.10472	-0.33559		1.8	2.98197e-05		28.572	0.06481	-0.32963		1.8	3.02352e-05		40.572	0.07251	-0.38874
1.85	1.34477e-05		4.699	0.08669	-0.244		1.85	4.53742e-05		16.699	0.10822	-0.33669		1.85	3.1021e-05		28.699	0.06532	-0.33577		1.85	3.14997e-05		40.699	0.07211	-0.38822
1.9	1.42126e-05		4.826	0.09004	-0.24603		1.9	4.73702e-05		16.826	0.10618	-0.33791		1.9	3.22554e-05		28.826	0.06422	-0.33043		1.9	3.28004e-05		40.826	0.07338	-0.38902
1.95	1.44683e-05		4.953	0.08946	-0.24901		1.95	4.94633e-05		16.953	0.10767	-0.33969		1.95	3.35586e-05		28.953	0.06506	-0.33075		1.95	3.41321e-05		40.953	0.07229	-0.38916
2	1.54283e-05		5.08	0.08915	-0.24786		2	5.1587e-05		17.08	0.10429	-0.34552		2	3.49041e-05		29.08	0.0649	-0.33373		2	3.55133e-05		41.08	0.07035	-0.38735
2.05	1.68433e-05		5.207	0.09118	-0.25435		2.05	5.38132e-05		17.207	0.10588	-0.34122		2.05	3.62935e-05		29.207	0.06305	-0.33703		2.05	3.70108e-05		41.207	0.07353	-0.39036
2.1	1.74524e-05		5.334	0.09193	-0.25136		2.1	5.61696e-05		17.334	0.10725	-0.34745		2.1	3.76323e-05		29.334	0.06137	-0.34542		2.1	3.85623e-05		41.334	0.07144	-0.39145
2.15	1.83394e-05		5.461	0.09031	-0.25348		2.15	5.85496e-05		17.461	0.1032	-0.34813		2.15	3.91498e-05		29.461	0.06107	-0.34758		2.15	4.0174e-05		41.461	0.06967	-0.40676
2.2	1.92311e-05		5.588	0.09081	-0.25733		2.2	6.10321e-05		17.588	0.10758	-0.34881		2.2	4.06712e-05		29.588	0.06327	-0.34867		2.2	4.16875e-05		41.588	0.06766	-0.40536
2.25	1.98735e-05		5.715	0.09129	-0.25692		2.25	6.36752e-05		17.715	0.10594	-0.35052		2.25	4.23499e-05		29.715	0.06544	-0.35277		2.25	4.33761e-05		41.715	0.07019	-0.40657
2.3	2.05786e-05		5.842	0.09069	-0.25525		2.3	6.64271e-05		17.842	0.10749	-0.35625		2.3	4.39485e-05		29.842	0.06114	-0.35172		2.3	4.5192e-05		41.842	0.07297	-0.40591
2.35	2.11138e-05		5.969	0.08908	-0.25509		2.35	6.90477e-05		17.969	0.10749	-0.35035		2.35	4.56962e-05		29.969	0.0643	-0.35223		2.35	4.6849e-05		41.969	0.07152	-0.40896
2.4	2.19969e-05		6.096	0.08556	-0.26065		2.4	7.21368e-05		18.096	0.10557	-0.35693		2.4	4.73617e-05		30.096	0.06453	-0.34963		2.4	4.86305e-05		42.096	0.07107	-0.41109
2.45	2.19198e-05		6.223	0.08915	-0.25841		2.45	7.49551e-05		18.223	0.10832	-0.35482		2.45	4.92301e-05		30.223	0.06443	-0.35421		2.45	5.06341e-05		42.223	0.06944	-0.40726
2.5	2.27523e-05		6.35	0.08738	-0.25783		2.5	7.79034e-05		18.35	0.10572	-0.35341		2.5	5.12273e-05		30.35	0.06038	-0.35357		2.5	5.26888e-05		42.35	0.07068	-0.41172
2.55	2.3966e-05		6.477	0.08766	-0.25369		2.55	8.0539e-05		18.477	0.10689	-0.35694		2.55	5.31188e-05		30.477	0.05945	-0.35511		2.55	5.45841e-05		42.477	0.07087	-0.40873
2.6	2.459e-05		6.604	0.08948	-0.26073		2.6	8.41266e-05		18.604	0.10551	-0.35346		2.6	5.52904e-05		30.604	0.05855	-0.35135		2.6	5.67086e-05		42.604	0.07205	-0.41259
2.65	2.56243e-05		6.731	0.08698	-0.25834		2.65	8.76852e-05		18.731	0.1056	-0.3577		2.65	5.74788e-05		30.731	0.06333	-0.35363		2.65	5.90189e-05		42.731	0.07181	-0.41186
2.7	2.69882e-05		6.858	0.09127	-0.25657		2.7	9.05859e-05		18.858	0.10534	-0.35543		2.7	5.97498e-05		30.858	0.06178	-0.35229		2.7	6.13916e-05		42.858	0.06995	-0.41294
2.75	2.78563e-05		6.985	0.08879	-0.25933		2.75	9.39818e-05		18.985	0.10604	-0.35648		2.75	6.19585e-05		30.985	0.06087	-0.35759		2.75	6.39174e-05		42.985	0.07227	-0.41242
2.8	2.98308e-05		7.112	0.0881	-0.25684		2.8	9.63099e-05		19.112	0.10529	-0.35208		2.8	6.43937e-05		31.112	0.05903	-0.35905		2.8	6.63844e-05		43.112	0.06925	-0.41021
2.85	3.15146e-05		7.239	0.08004	-0.24354		2.85	8.36695e-05		19.239	0.10346	-0.3548		2.85	6.68875e-05		31.239	0.06143	-0.35966		2.85	6.93183e-05		43.239	0.06536	-0.39714
2.9	3.26077e-05		7.366	0.08137	-0.24387		2.9	8.38458e-05		19.366	0.10644	-0.35377		2.9	6.96062e-05		31.366	0.05838	-0.35748		2.9	7.32878e-05		43.366	0.05773	-0.37718
2.95	3.46029e-05		7.493	0.08106	-0.24077		2.95	8.71356e-05		19.493	0.09628	-0.34426		2.95	7.25938e-05		31.493	0.05954	-0.36453		2.95	7.70886e-05		43.493	0.04361	-0.34676
3	3.72881e-05		7.62	0.08112	-0.24493		3	9.77366e-05		19.62	0.08027	-0.31127		3	7.54943e-05		31.62	0.06208	-0.36197		3	9.1239e-05		43.62	0.03572	-0.32607
3.05	3.87723e-05		7.747	0.08398	-0.23293		3.05	0.000100038		19.747	0.04076	-0.23987		3.05	9.35334e-05		31.747	0.06284	-0.36609		3.05	9.53514e-05		43.747	0.02769	-0.31347
3.1	4.08392e-05		7.874	0.08064	-0.23293		3.1	0.000100041		19.874	0.02643	-0.19684		3.1	0.000100035		31.874	0.06039	-0.36297		3.1	0.000100034		43.874	0.0145	-0.2883
3.15	4.25192e-05		8.001	0.07573	-0.22458		3.15	0.000100037		20.001	0.01856	-0.15767		3.15	0.000100031		32.001	0.06332	-0.36549		3.15	0.000100042		44.001	0.00999	-0.27783
3.2	4.47496e-05		8.128	0.07278	-0.21976		3.2	0.000100037		20.128	0.01289	-0.14906		3.2	0.000100035		32.128	0.06429	-0.36481		3.2	0.000100038		44.128	-0.00126	-0.25599
3.25	4.7518e-05		8.255	0.07197	-0.21954		3.25	0.000100033		20.255	0.01171	-0.14054		3.25	0.000100044		32.255	0.06264	-0.36161		3.25	0.000100036		44.255	-0.00806	-0.22452
3.3	5.25377e-05		8.382	0.06936	-0.21621		3.3	0.000100038		20.382	0.00871	-0.12598		3.3	0.000100037		32.382	0.06188	-0.36613		3.3	0.000100036		44.382	-0.01246	-0.21796
3.35	5.68604e-05		8.509	0.06715	-0.21729		3.35	0.000100031		20.509	0.00326	-0.12372		3.35	0.000100037		32.509	0.0633	-0.36252		3.35	0.000100034		44.509	-0.01179	-0.22081
3.4	6.13778e-05		8.636	0.06761	-0.20779		3.4	0.000100037		20.636	0.000672826	-0.11475		3.4	0.000100042		32.636	0.06389	-0.367		3.4	0.000100035		44.636	-0.01103	-0.21734
3.45	6.64298e-05		8.763	0.06804	-0.20651		3.45	0.000100037		20.763	-0.000919123	-0.10831		3.45	0.000100037		32.763	0.0641	-0.35958		3.45	0.000100039		44.763	-0.01344	-0.21822
3.5	7.36308e-05		8.89	0.06476	-0.20243		3.5	0.000100037		20.89	-0.00535	-0.10171		3.5	0.000100036		32.89	0.01685	-0.23545		3.5	0.000100038		44.89	-0.01574	-0.22282
3.55	9.88697e-05		9.017	0.06754	-0.20164		3.55	0.000100037		21.017	-0.00687	-0.10684		3.55	0.000100045		33.017	-0.000362219	-0.19442		3.55	0.000100036		45.017	-0.01505	-0.23092
3.6	0.000100039		9.144	0.06409	-0.1984		3.6	0.000100044		21.144	-0.00505	-0.109		3.6	0.000100037		33.144	-0.00756	-0.18015		3.6	0.000100036		45.144	-0.01693	-0.2284
3.65	0.000100037		9.271	0.06424	-0.19064		3.65	0.000100036		21.271	-0.00605	-0.10585		3.65	0.000100036		33.271	-0.01254	-0.17639		3.65	0.000100036		45.271	-0.01461	-0.2272
3.7	0.000100037		9.398	0.06192	-0.19296		3.7	0.000100037		21.398	-0.00679	-0.11176		3.7	0.000100036		33.398	-0.01379	-0.17432		3.7	0.000100036		45.398	-0.01618	-0.23458
3.75	0.000100036		9.525	0.06475	-0.19451		3.75	0.000100037		21.525	-0.00832	-0.10229		3.75	0.000100037		33.525	-0.01295	-0.17958		3.75	0.000100036		45.525	-0.01562	-0.23493
3.8	0.000100037		9.652	0.06052	-0.19082		3.8	0.000100036		21.652	-0.00835	-0.10591		3.8	0.000100036		33.652	-0.01448	-0.17725		3.8	0.000100037		45.652	-0.0189	-0.23923
3.85	0.000100036		9.779	0.06135	-0.18495		3.85	0.000100038		21.779	-0.00652	-0.11442		3.85	0.000100036		33.779	-0.01302	-0.17885		3.85	0.000100034		45.779	-0.01777	-0.24082
3.9	0.000100037		9.906	0.05923	-0.1912		3.9	0.000100037		21.906	-0.00709	-0.11851		3.9	0.000100036		33.906	-0.01488	-0.18316		3.9	0.000100036		45.906	-0.01741	-0.24958
3.95	0.000100037		10.033	0.061	-0.18796		3.95	0.000100037		22.033	-0.0056	-0.11737		3.95	0.000100036		34.033	-0.01234	-0.18822		3.95	0.000100035		46.033	-0.01605	-0.25704
4	0.000100037		10.16	0.05713	-0.18113		4	0.000100036		22.16	-0.00699	-0.11654		4	0.000100036		34.16	-0.01606	-0.18647		4	0.000100035		46.16	-0.0171	-0.26193
4.05	0.000100036		10.287	0.05713	-0.18915		4.05	0.000100037		22.287	-0.00708	-0.12668		4.05	0.000100036		34.287	-0.01297	-0.18942		4.05	0.000100036		46.287	-0.01541	-0.26324
4.1	0.000100036		10.414	0.05949	-0.18522		4.1	0.000100037		22.414	-0.00675	-0.14812		4.1	0.000100036		34.414	-0.01612	-0.19746		4.1	0.000100036		46.414	-0.01699	-0.27931
4.15	0.000100037		10.541	0.05849	-0.18726		4.15	0.000100038		22.541	-0.0082	-0.1474		4.15	0.000100036		34.541	-0.01301	-0.19949		4.15	0.000100036		46.541	-0.01596	-0.28001
4.2	0.000100036		10.668	0.0579	-0.18955		4.2	0.000100037		22.668	-0.01043	-0.14737		4.2	0.000100036		34.668	-0.01047	-0.21184		4.2	0.000100036		46.668	-0.01378	-0.2803
4.25	0.000100036		10.795	0.05682	-0.19113		4.25	0.000100037		22.795	-0.00741	-0.15442		4.25	0.000100036		34.795	-0.01403	-0.21919		4.25	0.000100036		46.795	-0.01413	-0.28303
4.3	0.000100036		10.922	0.05672	-0.19899		4.3	0.000100037		22.922	-0.01145	-0.15318		4.3	0.000100036		34.922	-0.0156	-0.21653		4.3	0.000100035		46.922	-0.01722	-0.28497
4.35	0.000100036		11.049	0.05594	-0.19594		4.35	0.000100037		23.049	-0.0107	-0.15307		4.35	0.000100036		35.049	-0.01395	-0.21904		4.35	0.000100036		47.049	-0.01424	-0.28255
4.4	0.000100036		11.176	0.05656	-0.19656		4.4	0.000100037		23.176	-0.01081	-0.16127		4.4	0.000100036		35.176	-0.01529	-0.22039		4.4	0.000100035		47.176	-0.01603	-0.28478
4.45	0.000100036		11.303	0.0571	-0.19658		4.45	0.000100037		23.303	-0.00998	-0.16275		4.45	0.000100036		35.303	-0.01233	-0.22376		4.45	0.000100035		47.303	-0.01632	-0.28851
4.5	0.000100036		11.43	0.05539	-0.19453		4.5	0.000100037		23.43	-0.01277	-0.16648		4.5	0.000100037		35.43	-0.01553	-0.21642		4.5	0.000100036		47.43	-0.01666	-0.28756
4.55	0.000100036		11.557	0.05884	-0.19164		4.55	0.000100037		23.557	-0.01395	-0.16329		4.55	0.000100036		35.557	-0.01312	-0.22234		4.55	0.000100036		47.557	-0.01411	-0.28803
4.6	0.000100036		11.684	0.05724	-0.19683		4.6	0.000100038		23.684	-0.01228	-0.15698		4.6	0.000100036		35.684	-0.01533	-0.22327		4.6	0.000100036		47.684	-0.01521	-0.28756
4.65	0.000100036		11.811	0.05473	-0.20072		4.65	0.000100037		23.811	-0.01438	-0.15727		4.65	0.000100037		35.811	-0.01424	-0.22533		4.65	0.000100036		47.811	-0.01667	-0.29153
4.7	0.000100036		11.938	0.05592	-0.19968		4.7	0.000100037		23.938	-0.01426	-0.1604		4.7	0.000100037		35.938	-0.01347	-0.22109		4.7	0.000100037		47.938
4.75	0.000100036						4.75	0.000100037						4.75	0.000100037						4.75	0.000100035
4.8	0.000100036						4.8	0.000100036						4.8	0.000100037						4.8	0.000100035
4.85	0.000100037						4.85	0.000100037						4.85	0.000100036						4.85	0.000100035
4.9	0.000100036						4.9	0.000100037						4.9	0.000100037						4.9	0.000100034
4.95	0.000100037						4.95	0.000100037						4.95	0.000100037						4.95	0.000100035
5	0.000100036						5	0.000100036						5	0.000100037						5	0.000100035
4.95	0.000100036						4.95	0.000100036						4.95	0.000100037						4.95	0.000100036
4.9	0.000100036						4.9	0.000100037						4.9	0.000100037						4.9	0.000100036
4.85	0.000100037						4.85	0.000100036						4.85	0.000100037						4.85	0.000100036
4.8	0.000100037						4.8	0.000100037						4.8	0.000100037						4.8	0.000100035
4.75	0.000100036						4.75	0.000100037						4.75	0.000100037						4.75	0.000100035
4.7	0.000100037						4.7	0.000100037						4.7	0.000100037						4.7	0.000100036
4.65	0.000100037						4.65	0.000100037						4.65	0.000100037						4.65	0.000100036
4.6	0.000100036						4.6	0.000100036						4.6	0.000100037						4.6	0.000100036
4.55	0.000100036						4.55	0.000100037						4.55	0.000100036						4.55	0.000100036
4.5	0.000100036						4.5	0.000100036						4.5	0.000100036						4.5	0.000100035
4.45	0.000100036						4.45	0.000100037						4.45	0.000100036						4.45	0.000100036
4.4	0.000100037						4.4	0.000100036						4.4	0.000100036						4.4	0.000100036
4.35	0.000100037						4.35	0.000100036						4.35	0.000100036						4.35	0.000100035
4.3	0.000100036						4.3	0.000100036						4.3	0.000100036						4.3	0.000100035
4.25	0.000100036						4.25	0.000100037						4.25	0.000100037						4.25	0.000100036
4.2	0.000100036						4.2	0.000100037						4.2	0.000100036						4.2	0.000100035
4.15	0.000100036						4.15	0.000100037						4.15	0.000100036						4.15	0.000100036
4.1	0.000100036						4.1	0.000100036						4.1	0.000100036						4.1	0.000100036
4.05	0.000100036						4.05	0.000100037						4.05	0.000100036						4.05	0.000100035
4	0.000100036						4	0.000100037						4	0.000100036						4	0.000100036
3.95	0.000100037						3.95	0.000100036						3.95	0.000100036						3.95	0.000100036
3.9	0.000100036						3.9	0.000100037						3.9	0.000100036						3.9	0.000100036
3.85	0.000100036						3.85	0.000100037						3.85	0.000100036						3.85	0.000100036
3.8	0.000100036						3.8	0.000100037						3.8	0.000100036						3.8	0.000100035
3.75	0.000100036						3.75	0.000100036						3.75	0.000100036						3.75	0.000100035
3.7	0.000100037						3.7	0.000100036						3.7	0.000100036						3.7	0.000100036
3.65	0.000100036						3.65	0.000100036						3.65	0.000100036						3.65	0.000100035
3.6	0.000100036						3.6	0.000100036						3.6	0.000100036						3.6	0.000100035
3.55	0.000100036						3.55	0.000100036						3.55	0.000100036						3.55	0.000100035
3.5	0.000100036						3.5	0.000100036						3.5	0.000100036						3.5	0.000100036
3.45	0.000100036						3.45	0.000100037						3.45	0.000100036						3.45	0.000100036
3.4	0.000100036						3.4	0.000100036						3.4	0.000100037						3.4	0.000100036
3.35	0.000100036						3.35	0.000100036						3.35	0.000100036						3.35	0.000100036
3.3	0.000100037						3.3	0.000100036						3.3	0.000100037						3.3	0.000100036
3.25	0.000100036						3.25	0.000100036						3.25	0.000100037						3.25	0.000100036
3.2	0.000100036						3.2	0.000100036						3.2	0.000100037						3.2	0.000100036
3.15	0.000100036						3.15	0.000100036						3.15	0.000100036						3.15	0.000100036
3.1	0.000100036						3.1	0.000100037						3.1	0.000100036						3.1	0.000100036
3.05	0.000100036						3.05	0.000100036						3.05	0.000100037						3.05	0.000100036
3	0.000100036						3	0.000100036						3	0.000100037						3	0.000100036
2.95	0.000100036						2.95	0.000100036						2.95	0.000100037						2.95	0.000100037
2.9	0.000100036						2.9	0.000100037						2.9	0.000100036						2.9	0.000100036
2.85	0.000100036						2.85	0.000100036						2.85	0.000100036						2.85	0.000100036
2.8	0.000100036						2.8	0.000100037						2.8	0.000100036						2.8	0.000100036
2.75	0.000100036						2.75	0.000100036						2.75	0.000100037						2.75	0.000100036
2.7	0.000100036						2.7	0.000100036						2.7	0.000100037						2.7	0.000100036
2.65	0.000100036						2.65	0.000100036						2.65	0.000100037						2.65	0.000100037
2.6	0.000100036						2.6	0.000100037						2.6	0.000100037						2.6	0.000100037
2.55	0.000100037						2.55	0.000100037						2.55	0.000100036						2.55	0.000100037
2.5	0.000100036						2.5	0.000100037						2.5	0.000100037						2.5	0.000100037
2.45	0.000100036						2.45	0.000100037						2.45	0.000100037						2.45	0.000100037
2.4	0.000100036						2.4	0.000100037						2.4	0.000100037						2.4	0.000100037
2.35	0.000100036						2.35	0.000100037						2.35	0.000100037						2.35	0.000100037
2.3	0.000100036						2.3	0.000100036						2.3	0.000100037						2.3	0.000100037
2.25	0.000100036						2.25	0.000100037						2.25	0.000100037						2.25	0.000100037
2.2	0.000100036						2.2	0.000100036						2.2	0.000100037						2.2	0.000100037
2.15	0.000100036						2.15	0.000100037						2.15	0.000100036						2.15	0.000100036
2.1	0.000100035						2.1	0.000100036						2.1	0.000100036						2.1	0.000100036
2.05	0.000100036						2.05	0.000100036						2.05	0.000100036						2.05	0.000100037
2	0.000100035						2	0.000100037						2	0.000100036						2	0.000100037
1.95	0.000100036						1.95	0.000100036						1.95	0.000100036						1.95	0.000100037
1.9	0.000100035						1.9	0.000100036						1.9	0.000100036						1.9	0.000100037
1.85	9.98204e-05						1.85	0.000100037						1.85	0.000100036						1.85	0.000100037
1.8	9.55754e-05						1.8	0.000100037						1.8	0.000100036						1.8	0.000100037
1.75	9.14678e-05						1.75	0.000100036						1.75	0.000100036						1.75	0.000100037
1.7	8.73031e-05						1.7	9.73223e-05						1.7	0.000100036						1.7	0.000100037
1.65	8.32952e-05						1.65	9.30509e-05						1.65	0.000100037						1.65	9.99953e-05
1.6	7.90292e-05						1.6	8.88117e-05						1.6	0.000100037						1.6	9.55189e-05
1.55	7.52297e-05						1.55	8.44823e-05						1.55	9.95361e-05						1.55	9.09009e-05
1.5	7.13863e-05						1.5	8.01902e-05						1.5	9.49132e-05						1.5	8.61457e-05
1.45	6.75327e-05						1.45	7.60043e-05						1.45	9.02097e-05						1.45	8.15101e-05
1.4	6.35957e-05						1.4	7.19955e-05						1.4	8.55174e-05						1.4	7.61398e-05
1.35	6.06738e-05						1.35	6.80666e-05						1.35	8.09664e-05						1.35	7.08245e-05
1.3	5.70926e-05						1.3	6.41083e-05						1.3	7.65514e-05						1.3	6.68313e-05
1.25	5.37539e-05						1.25	6.04037e-05						1.25	7.22049e-05						1.25	6.29541e-05
1.2	4.99559e-05						1.2	5.6657e-05						1.2	6.79318e-05						1.2	5.89614e-05
1.15	4.68681e-05						1.15	5.33373e-05						1.15	6.37736e-05						1.15	5.52735e-05
1.1	4.44216e-05						1.1	4.97972e-05						1.1	5.97849e-05						1.1	5.1678e-05
1.05	4.11551e-05						1.05	4.6507e-05						1.05	5.58402e-05						1.05	4.82617e-05
1	3.83695e-05						1	4.33166e-05						1	5.2118e-05						1	4.49756e-05
0.95	3.56728e-05						0.95	4.03496e-05						0.95	4.84053e-05						0.95	4.17482e-05
0.9	3.3072e-05						0.9	3.73418e-05						0.9	4.48983e-05						0.9	3.86111e-05
0.85	3.0623e-05						0.85	3.44154e-05						0.85	4.14827e-05						0.85	3.56515e-05
0.8	2.82635e-05						0.8	3.17181e-05						0.8	3.82003e-05						0.8	3.27546e-05
0.75	2.60158e-05						0.75	2.90369e-05						0.75	3.49995e-05						0.75	3.00011e-05
0.7	2.38422e-05						0.7	2.64908e-05						0.7	3.19179e-05						0.7	2.7294e-05
0.65	2.17334e-05						0.65	2.40149e-05						0.65	2.89635e-05						0.65	2.46875e-05
0.6	1.96688e-05						0.6	2.16416e-05						0.6	2.60876e-05						0.6	2.2191e-05
0.55	1.76545e-05						0.55	1.94298e-05						0.55	2.33425e-05						0.55	1.97562e-05
0.5	1.57534e-05						0.5	1.72612e-05						0.5	2.07048e-05						0.5	1.74511e-05
0.45	1.38845e-05						0.45	1.5166e-05						0.45	1.81336e-05						0.45	1.51925e-05
0.4	1.20797e-05						0.4	1.31428e-05						0.4	1.56796e-05						0.4	1.30561e-05
0.35	1.03204e-05						0.35	1.11969e-05						0.35	1.33101e-05						0.35	1.10128e-05
0.3	8.65095e-06						0.3	9.34906e-06						0.3	1.10425e-05						0.3	9.09585e-06
0.25	7.0574e-06						0.25	7.57313e-06						0.25	8.89482e-06						0.25	7.25791e-06
0.2	5.532e-06						0.2	5.86869e-06						0.2	6.85521e-06						0.2	5.5493e-06
0.15	4.07808e-06						0.15	4.28191e-06						0.15	4.96086e-06						0.15	3.9822e-06
0.1	1.91733e-06						0.1	2.76936e-06						0.1	3.19279e-06						0.1	2.51217e-06
0.05	7.40254e-07						0.05	1.343e-06						0.05	1.53285e-06						0.05	1.21108e-06
0	1.79648e-08						0	1.94192e-08						0	1.95622e-08						0	1.83702e-08
-0.05	7.73585e-07						-0.05	1.36144e-06						-0.05	1.53558e-06						-0.05	1.22999e-06
-0.1	1.53337e-06						-0.1	2.721e-06						-0.1	3.08344e-06						-0.1	2.45544e-06
-0.15	2.29822e-06						-0.15	4.122e-06						-0.15	4.7014e-06						-0.15	3.79955e-06
-0.2	3.07271e-06						-0.2	5.61331e-06						-0.2	6.42648e-06						-0.2	5.26632e-06
-0.25	3.87248e-06						-0.25	7.16577e-06						-0.25	8.28637e-06						-0.25	6.85632e-06
-0.3	4.69184e-06						-0.3	8.81445e-06						-0.3	1.02718e-05						-0.3	8.58583e-06
-0.35	5.53067e-06						-0.35	1.05648e-05						-0.35	1.2413e-05						-0.35	1.04172e-05
-0.4	6.38612e-06						-0.4	1.23778e-05						-0.4	1.46599e-05						-0.4	1.23474e-05
-0.45	7.2822e-06						-0.45	1.42873e-05						-0.45	1.70404e-05						-0.45	1.43867e-05
-0.5	8.18553e-06						-0.5	1.62962e-05						-0.5	1.95283e-05						-0.5	1.65079e-05
-0.55	9.12406e-06						-0.55	1.83829e-05						-0.55	2.21717e-05						-0.55	1.87295e-05
-0.6	1.00699e-05						-0.6	2.05705e-05						-0.6	2.49403e-05						-0.6	2.10928e-05
-0.65	1.10809e-05						-0.65	2.28876e-05						-0.65	2.77904e-05						-0.65	2.35431e-05
-0.7	1.21391e-05						-0.7	2.5255e-05						-0.7	3.07459e-05						-0.7	2.60839e-05
-0.75	1.31931e-05						-0.75	2.77431e-05						-0.75	3.38808e-05						-0.75	2.87119e-05
-0.8	1.43333e-05						-0.8	3.03312e-05						-0.8	3.71323e-05						-0.8	3.14698e-05
-0.85	1.55285e-05						-0.85	3.29956e-05						-0.85	4.05012e-05						-0.85	3.43289e-05
-0.9	1.68194e-05						-0.9	3.58114e-05						-0.9	4.39141e-05						-0.9	3.72526e-05
-0.95	1.8108e-05						-0.95	3.87236e-05						-0.95	4.75356e-05						-0.95	4.03344e-05
-1	1.93765e-05						-1	4.16743e-05						-1	5.11251e-05						-1	4.348e-05
-1.05	2.05889e-05						-1.05	4.47312e-05						-1.05	5.48299e-05						-1.05	4.67304e-05
-1.1	2.18865e-05						-1.1	3.60867e-05						-1.1	5.86486e-05						-1.1	5.00903e-05
-1.15	2.34044e-05						-1.15	2.23391e-05						-1.15	6.26957e-05						-1.15	5.37147e-05
-1.2	2.5019e-05						-1.2	2.33875e-05						-1.2	6.68442e-05						-1.2	5.72657e-05
-1.25	2.65706e-05						-1.25	2.45051e-05						-1.25	7.10928e-05						-1.25	6.09538e-05
-1.3	2.83759e-05						-1.3	2.54099e-05						-1.3	7.53356e-05						-1.3	6.44159e-05
-1.35	3.01693e-05						-1.35	2.66409e-05						-1.35	7.99613e-05						-1.35	6.82338e-05
-1.4	3.17506e-05						-1.4	2.81354e-05						-1.4	8.45316e-05						-1.4	6.86047e-05
-1.45	3.35766e-05						-1.45	2.96756e-05						-1.45	8.92594e-05						-1.45	7.17921e-05
-1.5	3.57903e-05						-1.5	3.12625e-05						-1.5	9.41143e-05						-1.5	7.16622e-05
-1.55	3.80118e-05						-1.55	3.28042e-05						-1.55	9.87238e-05						-1.55	7.60421e-05
-1.6	3.96212e-05						-1.6	3.44478e-05						-1.6	0.000100026						-1.6	7.3007e-05
-1.65	4.18165e-05						-1.65	3.61864e-05						-1.65	0.000100026						-1.65	7.51133e-05
-1.7	4.39096e-05						-1.7	3.81207e-05						-1.7	0.000100026						-1.7	7.71084e-05
-1.75	4.79252e-05						-1.75	3.99539e-05						-1.75	0.000100026						-1.75	7.80825e-05
-1.8	7.32453e-05						-1.8	4.18736e-05						-1.8	0.000100026						-1.8	7.57433e-05
-1.85	4.81869e-05						-1.85	4.46773e-05						-1.85	0.000100026						-1.85	7.398e-05
-1.9	5.0269e-05						-1.9	4.67291e-05						-1.9	0.000100026						-1.9	7.54909e-05
-1.95	5.23998e-05						-1.95	4.81193e-05						-1.95	0.000100026						-1.95	7.8163e-05
-2	5.37114e-05						-2	5.08246e-05						-2	0.000100026						-2	8.10212e-05
-2.05	5.45314e-05						-2.05	5.21653e-05						-2.05	0.000100026						-2.05	8.37982e-05
-2.1	5.6749e-05						-2.1	5.37412e-05						-2.1	0.000100026						-2.1	8.64501e-05
-2.15	5.98989e-05						-2.15	5.65712e-05						-2.15	0.000100025						-2.15	8.48568e-05
-2.2	6.2016e-05						-2.2	5.74537e-05						-2.2	0.000100026						-2.2	8.53554e-05
-2.25	6.41988e-05						-2.25	5.94249e-05						-2.25	0.000100026						-2.25	8.73207e-05
-2.3	6.61005e-05						-2.3	6.14865e-05						-2.3	0.000100026						-2.3	8.56739e-05
-2.35	9.42146e-05						-2.35	6.36468e-05						-2.35	0.000100026						-2.35	8.62575e-05
-2.4	0.000100025						-2.4	6.54859e-05						-2.4	0.000100026						-2.4	8.91462e-05
-2.45	0.000100025						-2.45	6.81415e-05						-2.45	0.000100025						-2.45	8.25844e-05
-2.5	0.000100025						-2.5	6.95693e-05						-2.5	0.000100025						-2.5	8.25578e-05
-2.55	0.000100025						-2.55	6.95084e-05						-2.55	0.000100026						-2.55	8.48533e-05
-2.6	0.000100025						-2.6	7.25639e-05						-2.6	0.000100025						-2.6	8.76484e-05
-2.65	0.000100025						-2.65	7.63567e-05						-2.65	0.000100025						-2.65	8.979e-05
-2.7	0.000100025						-2.7	7.60312e-05						-2.7	0.000100025						-2.7	9.03588e-05
-2.75	0.000100026						-2.75	7.81552e-05						-2.75	0.000100026						-2.75	9.21571e-05
-2.8	0.000100025						-2.8	8.52528e-05						-2.8	0.000100026						-2.8	9.38011e-05
-2.85	0.000100026						-2.85	8.73761e-05						-2.85	0.000100026						-2.85	9.52609e-05
-2.9	0.000100025						-2.9	8.25231e-05						-2.9	0.000100026						-2.9	9.1967e-05
-2.95	0.000100025						-2.95	8.49763e-05						-2.95	0.000100026						-2.95	9.05938e-05
-3	0.000100025						-3	8.32452e-05						-3	0.000100026						-3	9.1393e-05
-3.05	0.000100024						-3.05	8.94477e-05						-3.05	0.000100026						-3.05	8.6688e-05
-3.1	0.000100028						-3.1	8.42227e-05						-3.1	0.000100026						-3.1	8.7604e-05
-3.15	0.000100026						-3.15	8.68964e-05						-3.15	0.000100026						-3.15	9.03163e-05
-3.2	0.000100025						-3.2	9.09445e-05						-3.2	0.000100026						-3.2	9.24598e-05
-3.25	0.000100025						-3.25	9.75045e-05						-3.25	0.000100025						-3.25	9.44514e-05
-3.3	0.000100017						-3.3	0.000100026						-3.3	0.000100026						-3.3	9.78427e-05
-3.35	0.000100026						-3.35	0.000100026						-3.35	0.000100026						-3.35	0.000100025
-3.4	0.000100025						-3.4	0.000100025						-3.4	0.000100026						-3.4	0.000100025
-3.45	0.000100025						-3.45	0.000100025						-3.45	0.000100026						-3.45	0.000100025
-3.5	0.000100026						-3.5	0.000100025						-3.5	0.000100026						-3.5	0.000100025
-3.55	0.000100026						-3.55	0.000100025						-3.55	0.000100025						-3.55	0.000100025
-3.6	0.000100026						-3.6	0.000100025						-3.6	0.000100026						-3.6	0.000100025
-3.65	0.000100026						-3.65	0.000100025						-3.65	0.000100026						-3.65	0.000100025
-3.7	0.000100026						-3.7	0.000100025						-3.7	0.000100026						-3.7	0.000100025
-3.75	0.000100026						-3.75	0.000100025						-3.75	0.000100026						-3.75	0.000100025
-3.8	0.000100026						-3.8	0.000100025						-3.8	0.000100026						-3.8	0.000100025
-3.85	0.000100026						-3.85	0.000100025						-3.85	0.000100026						-3.85	0.000100025
-3.9	0.000100025						-3.9	0.000100025						-3.9	0.000100026						-3.9	0.000100024
-3.95	0.000100026						-3.95	0.000100025						-3.95	0.000100026						-3.95	0.000100025
-4	0.000100026						-4	0.000100025						-4	0.000100026						-4	0.000100025
-4.05	0.000100025						-4.05	0.000100025						-4.05	0.000100026						-4.05	0.000100025
-4.1	0.000100026						-4.1	0.000100025						-4.1	0.000100026						-4.1	0.000100025
-4.15	0.000100026						-4.15	0.000100025						-4.15	0.000100026						-4.15	0.000100025
-4.2	0.000100026						-4.2	0.000100025						-4.2	0.000100026						-4.2	0.000100025
-4.25	0.000100026						-4.25	0.000100025						-4.25	0.000100025						-4.25	0.000100025
-4.3	0.000100026						-4.3	0.000100025						-4.3	0.000100026						-4.3	0.000100025
-4.35	0.000100026						-4.35	0.000100025						-4.35	0.000100026						-4.35	0.000100025
-4.4	0.000100026						-4.4	0.000100025						-4.4	0.000100026						-4.4	0.000100025
-4.45	0.000100026						-4.45	0.000100025						-4.45	0.000100026						-4.45	0.000100024
-4.5	0.000100026						-4.5	0.000100025						-4.5	0.000100016						-4.5	0.000100025
-4.55	0.000100026						-4.55	0.000100026						-4.55	0.000100027						-4.55	0.000100025
-4.6	0.000100026						-4.6	0.000100025						-4.6	0.000100026						-4.6	0.000100025
-4.65	0.000100026						-4.65	0.000100026						-4.65	0.000100026						-4.65	0.000100025
-4.7	0.000100026						-4.7	0.000100025						-4.7	0.000100026						-4.7	0.000100025
-4.75	0.000100026						-4.75	0.000100025						-4.75	0.000100026						-4.75	0.000100025
-4.8	0.000100026						-4.8	0.000100025						-4.8	0.000100025						-4.8	0.000100024
-4.85	0.000100026						-4.85	0.000100025						-4.85	0.000100025						-4.85	0.000100025
-4.9	0.000100026						-4.9	0.000100025						-4.9	0.000100026						-4.9	0.000100025
-4.95	0.000100026						-4.95	0.000100026						-4.95	0.000100026						-4.95	0.000100025
-5	0.000100026						-5	0.000100025						-5	0.000100026						-5	0.000100025
-4.95	0.000100026						-4.95	0.000100025						-4.95	0.000100025						-4.95	0.000100025
-4.9	0.000100026						-4.9	0.000100025						-4.9	0.000100025						-4.9	0.000100025
-4.85	0.000100026						-4.85	0.000100025						-4.85	0.000100025						-4.85	0.000100025
-4.8	0.000100026						-4.8	0.000100025						-4.8	0.000100025						-4.8	0.000100025
-4.75	0.000100026						-4.75	0.000100025						-4.75	0.000100025						-4.75	0.000100025
-4.7	0.000100026						-4.7	0.000100025						-4.7	0.000100026						-4.7	0.000100025
-4.65	0.000100026						-4.65	0.000100026						-4.65	0.000100025						-4.65	0.000100025
-4.6	0.000100026						-4.6	0.000100026						-4.6	0.000100025						-4.6	0.000100026
-4.55	0.000100026						-4.55	0.000100026						-4.55	0.000100026						-4.55	0.000100025
-4.5	0.000100026						-4.5	0.000100026						-4.5	0.000100025						-4.5	0.000100025
-4.45	0.000100026						-4.45	0.000100026						-4.45	0.000100025						-4.45	0.000100025
-4.4	0.000100026						-4.4	0.000100025						-4.4	0.000100025						-4.4	0.000100025
-4.35	0.000100026						-4.35	0.000100025						-4.35	0.000100025						-4.35	0.000100025
-4.3	0.000100025						-4.3	0.000100025						-4.3	0.000100026						-4.3	0.000100025
-4.25	0.000100025						-4.25	0.000100025						-4.25	0.000100025						-4.25	0.000100025
-4.2	0.000100026						-4.2	0.000100026						-4.2	0.000100025						-4.2	0.000100025
-4.15	0.000100026						-4.15	0.000100026						-4.15	0.000100025						-4.15	0.000100025
-4.1	0.000100025						-4.1	0.000100026						-4.1	0.000100025						-4.1	0.000100025
-4.05	0.000100026						-4.05	0.000100025						-4.05	0.000100026						-4.05	0.000100025
-4	0.000100026						-4	0.000100025						-4	0.000100026						-4	0.000100025
-3.95	0.000100025						-3.95	0.000100025						-3.95	0.000100026						-3.95	0.000100025
-3.9	0.000100025						-3.9	0.000100025						-3.9	0.000100026						-3.9	0.000100025
-3.85	0.000100025						-3.85	0.000100025						-3.85	0.000100026						-3.85	0.000100025
-3.8	0.000100025						-3.8	0.000100025						-3.8	0.000100025						-3.8	0.000100025
-3.75	0.000100025						-3.75	0.000100025						-3.75	0.000100025						-3.75	0.000100025
-3.7	0.000100025						-3.7	0.000100025						-3.7	0.000100025						-3.7	0.000100025
-3.65	0.000100025						-3.65	0.000100025						-3.65	0.000100025						-3.65	0.000100025
-3.6	0.000100025						-3.6	0.000100025						-3.6	0.000100025						-3.6	0.000100025
-3.55	0.000100025						-3.55	0.000100025						-3.55	0.000100025						-3.55	0.000100025
-3.5	0.000100025						-3.5	0.000100025						-3.5	0.000100026						-3.5	0.000100025
-3.45	0.000100025						-3.45	0.000100025						-3.45	0.000100025						-3.45	0.000100025
-3.4	0.000100025						-3.4	0.000100025						-3.4	0.000100026						-3.4	0.000100025
-3.35	0.000100025						-3.35	9.97184e-05						-3.35	0.000100025						-3.35	9.62903e-05
-3.3	0.000100025						-3.3	9.5455e-05						-3.3	9.8997e-05						-3.3	9.26984e-05
-3.25	0.000100025						-3.25	9.14336e-05						-3.25	9.48414e-05						-3.25	8.87194e-05
-3.2	0.000100025						-3.2	8.78204e-05						-3.2	9.10834e-05						-3.2	8.54928e-05
-3.15	0.000100025						-3.15	8.43448e-05						-3.15	8.76161e-05						-3.15	8.23044e-05
-3.1	0.000100025						-3.1	8.13623e-05						-3.1	8.41215e-05						-3.1	7.93806e-05
-3.05	0.000100025						-3.05	7.83003e-05						-3.05	8.08902e-05						-3.05	7.64058e-05
-3	0.000100025						-3	7.52441e-05						-3	7.76896e-05						-3	7.35197e-05
-2.95	0.000100026						-2.95	7.24886e-05						-2.95	7.47551e-05						-2.95	7.07697e-05
-2.9	0.000100025						-2.9	6.977e-05						-2.9	7.18954e-05						-2.9	6.79868e-05
-2.85	0.000100025						-2.85	6.71316e-05						-2.85	6.91451e-05						-2.85	6.53197e-05
-2.8	0.000100026						-2.8	6.46357e-05						-2.8	6.65058e-05						-2.8	6.30187e-05
-2.75	0.000100026						-2.75	6.21583e-05						-2.75	6.39545e-05						-2.75	6.07788e-05
-2.7	9.51694e-05						-2.7	5.98744e-05						-2.7	6.15568e-05						-2.7	5.85876e-05
-2.65	9.09929e-05						-2.65	5.76533e-05						-2.65	5.91405e-05						-2.65	5.6475e-05
-2.6	8.7182e-05						-2.6	5.54877e-05						-2.6	5.69119e-05						-2.6	5.42927e-05
-2.55	8.34592e-05						-2.55	5.34878e-05						-2.55	5.48221e-05						-2.55	5.22944e-05
-2.5	8.00083e-05						-2.5	5.15021e-05						-2.5	5.27184e-05						-2.5	5.04695e-05
-2.45	7.66564e-05						-2.45	4.95541e-05						-2.45	5.06804e-05						-2.45	4.86072e-05
-2.4	7.342e-05						-2.4	4.76962e-05						-2.4	4.87872e-05						-2.4	4.67908e-05
-2.35	7.03458e-05						-2.35	4.59182e-05						-2.35	4.69313e-05						-2.35	4.51352e-05
-2.3	6.73673e-05						-2.3	4.42214e-05						-2.3	4.51472e-05						-2.3	4.34848e-05
-2.25	6.45578e-05						-2.25	4.25359e-05						-2.25	4.34087e-05						-2.25	4.18426e-05
-2.2	6.18716e-05						-2.2	4.09452e-05						-2.2	4.17149e-05						-2.2	4.02953e-05
-2.15	5.92753e-05						-2.15	3.93846e-05						-2.15	4.01269e-05						-2.15	3.87653e-05
-2.1	5.68221e-05						-2.1	3.78711e-05						-2.1	3.85681e-05						-2.1	3.72957e-05
-2.05	5.44103e-05						-2.05	3.63768e-05						-2.05	3.7077e-05						-2.05	3.58892e-05
-2	5.21155e-05						-2	3.49809e-05						-2	3.56129e-05						-2	3.44983e-05
-1.95	4.99166e-05						-1.95	3.36097e-05						-1.95	3.41908e-05						-1.95	3.31613e-05
-1.9	4.77394e-05						-1.9	3.23112e-05						-1.9	3.28573e-05						-1.9	3.18324e-05
-1.85	4.56745e-05						-1.85	3.10157e-05						-1.85	3.1498e-05						-1.85	3.06317e-05
-1.8	4.36503e-05						-1.8	2.97537e-05						-1.8	3.02114e-05						-1.8	2.94147e-05
-1.75	4.17428e-05						-1.75	2.8551e-05						-1.75	2.90016e-05						-1.75	2.82151e-05
-1.7	3.98817e-05						-1.7	2.73472e-05						-1.7	2.77987e-05						-1.7	2.7069e-05
-1.65	3.8064e-05						-1.65	2.62237e-05						-1.65	2.6594e-05						-1.65	2.59285e-05
-1.6	3.63389e-05						-1.6	2.51035e-05						-1.6	2.54464e-05						-1.6	2.48754e-05
-1.55	3.46149e-05						-1.55	2.40162e-05						-1.55	2.43366e-05						-1.55	2.3784e-05
-1.5	3.2976e-05						-1.5	2.29578e-05						-1.5	2.32393e-05						-1.5	2.27246e-05
-1.45	3.13654e-05						-1.45	2.19213e-05						-1.45	2.21887e-05						-1.45	2.16999e-05
-1.4	2.98406e-05						-1.4	2.08941e-05						-1.4	2.11927e-05						-1.4	2.07227e-05
-1.35	2.83493e-05						-1.35	1.99011e-05						-1.35	2.02002e-05						-1.35	1.97628e-05
-1.3	2.68988e-05						-1.3	1.89679e-05						-1.3	1.92276e-05						-1.3	1.88228e-05
-1.25	2.55016e-05						-1.25	1.8049e-05						-1.25	1.8294e-05						-1.25	1.79109e-05
-1.2	2.41321e-05						-1.2	1.71489e-05						-1.2	1.73844e-05						-1.2	1.70068e-05
-1.15	2.2798e-05						-1.15	1.62588e-05						-1.15	1.64827e-05						-1.15	1.61686e-05
-1.1	2.15083e-05						-1.1	1.538e-05						-1.1	1.56101e-05						-1.1	1.53126e-05
-1.05	2.02489e-05						-1.05	1.45325e-05						-1.05	1.47495e-05						-1.05	1.44809e-05
-1	1.90125e-05						-1	1.37132e-05						-1	1.39089e-05						-1	1.3685e-05
-0.95	1.78169e-05						-0.95	1.2895e-05						-0.95	1.30899e-05						-0.95	1.28573e-05
-0.9	1.66597e-05						-0.9	1.21072e-05						-0.9	1.22792e-05						-0.9	1.20731e-05
-0.85	1.5531e-05						-0.85	1.13309e-05						-0.85	1.14916e-05						-0.85	1.12768e-05
-0.8	1.44359e-05						-0.8	1.05674e-05						-0.8	1.07086e-05						-0.8	1.05415e-05
-0.75	1.33675e-05						-0.75	9.82118e-06						-0.75	9.93012e-06						-0.75	9.82e-06
-0.7	1.23191e-05						-0.7	9.09592e-06						-0.7	9.19056e-06						-0.7	9.09903e-06
-0.65	1.12978e-05						-0.65	8.37723e-06						-0.65	8.45035e-06						-0.65	8.38485e-06
-0.6	1.03135e-05						-0.6	7.67398e-06						-0.6	7.76124e-06						-0.6	7.68436e-06
-0.55	9.34491e-06						-0.55	6.97781e-06						-0.55	7.05565e-06						-0.55	6.99401e-06
-0.5	8.39819e-06						-0.5	6.29663e-06						-0.5	6.36865e-06						-0.5	6.31545e-06
-0.45	7.47572e-06						-0.45	5.62744e-06						-0.45	5.68049e-06						-0.45	5.64417e-06
-0.4	6.57757e-06						-0.4	4.96616e-06						-0.4	5.00916e-06						-0.4	5.00624e-06
-0.35	5.70494e-06						-0.35	4.31939e-06						-0.35	4.3606e-06						-0.35	4.35233e-06
-0.3	4.84945e-06						-0.3	3.68642e-06						-0.3	3.70686e-06						-0.3	3.71125e-06
-0.25	4.01335e-06						-0.25	3.05623e-06						-0.25	3.07798e-06						-0.25	3.0748e-06
-0.2	3.19339e-06						-0.2	2.44039e-06						-0.2	2.4521e-06						-0.2	2.45318e-06
-0.15	2.38755e-06						-0.15	1.82885e-06						-0.15	1.8327e-06						-0.15	1.83539e-06
-0.1	1.59433e-06						-0.1	1.22284e-06						-0.1	1.22334e-06						-0.1	1.22515e-06
-0.05	8.05485e-07						-0.05	6.19781e-07						-0.05	6.19066e-07						-0.05	6.19924e-07
																					0	1.98364e-08

## Sheet: Supp Fig. 3d
Source Voltage (V)	Current Abs (A)
0	1.93715e-08
-0.05	3.04723e-07
-0.1	5.94115e-07
-0.15	8.83281e-07
-0.2	1.17551e-06
-0.25	1.4706e-06
-0.3	1.77382e-06
-0.35	2.07975e-06
-0.4	2.38321e-06
-0.45	2.69381e-06
-0.5	3.00643e-06
-0.55	3.32246e-06
-0.6	3.64072e-06
-0.65	3.95157e-06
-0.7	4.28997e-06
-0.75	4.62315e-06
-0.8	4.96832e-06
-0.85	5.31344e-06
-0.9	5.66093e-06
-0.95	6.01743e-06
-1	6.37242e-06
-1.05	6.72969e-06
-1.1	7.09308e-06
-1.15	7.46686e-06
-1.2	7.85431e-06
-1.25	8.20367e-06
-1.3	8.58813e-06
-1.35	8.97733e-06
-1.4	9.36761e-06
-1.45	9.75974e-06
-1.5	1.01613e-05
-1.55	1.05835e-05
-1.6	1.09875e-05
-1.65	1.14255e-05
-1.7	1.18455e-05
-1.75	1.23063e-05
-1.8	1.2688e-05
-1.85	1.31498e-05
-1.9	1.36115e-05
-1.95	1.40774e-05
-2	1.46033e-05
-2.05	1.50767e-05
-2.1	1.55468e-05
-2.15	1.6034e-05
-2.2	1.65429e-05
-2.25	1.71009e-05
-2.3	1.76321e-05
-2.35	1.81882e-05
-2.4	1.87351e-05
-2.45	1.93419e-05
-2.5	1.98884e-05
-2.55	2.05156e-05
-2.6	2.10826e-05
-2.65	2.16755e-05
-2.7	2.2302e-05
-2.75	2.29504e-05
-2.8	2.35844e-05
-2.85	2.42347e-05
-2.9	2.49169e-05
-2.95	2.56096e-05
-3	2.64774e-05
-3.05	2.71984e-05
-3.1	2.79366e-05
-3.15	2.87395e-05
-3.2	2.95435e-05
-3.25	3.0424e-05
-3.3	3.12369e-05
-3.35	3.20901e-05
-3.4	3.30946e-05
-3.45	3.40523e-05
-3.5	3.48469e-05
-3.55	3.57581e-05
-3.6	3.68828e-05
-3.65	3.79558e-05
-3.7	3.91036e-05
-3.75	4.0187e-05
-3.8	4.14562e-05
-3.85	4.24355e-05
-3.9	4.38435e-05
-3.95	4.50476e-05
-4	4.64099e-05
-4.05	4.79694e-05
-4.1	4.95615e-05
-4.15	5.19501e-05
-4.2	5.28606e-05
-4.25	5.44204e-05
-4.3	5.79484e-05
-4.35	6.0541e-05
-4.4	6.6008e-05
-4.45	9.0416e-05
-4.5	0.000100024
-4.55	0.000100023
-4.6	0.000100024
-4.65	0.000100024
-4.7	0.000100024
-4.75	0.000100024
-4.8	0.000100024
-4.85	0.000100025
-4.9	0.000100024
-4.95	0.000100024
-5	0.000100023
-4.95	0.000100023
-4.9	0.000100023
-4.85	0.000100023
-4.8	0.000100024
-4.75	0.000100024
-4.7	0.000100023
-4.65	0.000100024
-4.6	0.000100024
-4.55	0.000100024
-4.5	0.000100024
-4.45	0.000100024
-4.4	0.000100023
-4.35	0.000100024
-4.3	0.000100024
-4.25	0.000100024
-4.2	0.000100024
-4.15	0.000100024
-4.1	0.000100024
-4.05	0.000100024
-4	0.000100023
-3.95	0.000100023
-3.9	0.000100023
-3.85	0.000100023
-3.8	0.000100024
-3.75	9.7817e-05
-3.7	9.54408e-05
-3.65	9.21016e-05
-3.6	8.87447e-05
-3.55	8.55243e-05
-3.5	8.19437e-05
-3.45	7.91209e-05
-3.4	7.63553e-05
-3.35	7.35079e-05
-3.3	7.08831e-05
-3.25	6.83249e-05
-3.2	6.59901e-05
-3.15	6.36867e-05
-3.1	6.15121e-05
-3.05	5.93108e-05
-3	5.72423e-05
-2.95	5.52334e-05
-2.9	5.34297e-05
-2.85	5.15926e-05
-2.8	4.97305e-05
-2.75	4.80678e-05
-2.7	4.63771e-05
-2.65	4.4751e-05
-2.6	4.31932e-05
-2.55	4.17088e-05
-2.5	4.02458e-05
-2.45	3.87948e-05
-2.4	3.74632e-05
-2.35	3.61266e-05
-2.3	3.48337e-05
-2.25	3.36225e-05
-2.2	3.24025e-05
-2.15	3.12288e-05
-2.1	3.00897e-05
-2.05	2.89909e-05
-2	2.79498e-05
-1.95	2.68871e-05
-1.9	2.58511e-05
-1.85	2.48638e-05
-1.8	2.39016e-05
-1.75	2.29825e-05
-1.7	2.21131e-05
-1.65	2.12133e-05
-1.6	2.034e-05
-1.55	1.94961e-05
-1.5	1.86708e-05
-1.45	1.78741e-05
-1.4	1.7101e-05
-1.35	1.63269e-05
-1.3	1.55958e-05
-1.25	1.48707e-05
-1.2	1.4162e-05
-1.15	1.34365e-05
-1.1	1.27461e-05
-1.05	1.2086e-05
-1	1.14205e-05
-0.95	1.07612e-05
-0.9	1.01461e-05
-0.85	9.51886e-06
-0.8	8.90621e-06
-0.75	8.29834e-06
-0.7	7.70848e-06
-0.65	7.12137e-06
-0.6	6.54531e-06
-0.55	5.96806e-06
-0.5	5.4068e-06
-0.45	4.85141e-06
-0.4	4.29831e-06
-0.35	3.74444e-06
-0.3	3.20317e-06
-0.25	2.6693e-06
-0.2	2.13492e-06
-0.15	1.60351e-06
-0.1	1.07337e-06
-0.05	5.45025e-07
0	1.89066e-08

## Sheet: Supp Fig. 5
	Supp Fig. 5e	Supp Fig. 5f
Energy (keV)	Intensity (counts)	Intensity (counts)
0.0025	0	0
0.0075	0	0
0.0125	0	0
0.0175	0	0
0.0225	0	0
0.0275	0	0
0.0325	0	0
0.0375	0	0
0.0425	0	0
0.0475	0	0
0.0525	0	0
0.0575	0	0
0.0625	0	0
0.0675	0	0
0.0725	0	0
0.0775	0	0
0.0825	0	0
0.0875	0	0
0.0925	0	0
0.0975	0	0
0.1025	0	0
0.1075	0	0
0.1125	0	0
0.1175	0	0
0.1225	0	0
0.1275	0.33333	1
0.1325	0.22222	0
0.1375	1.33333	0
0.1425	0	0
0.1475	0.33333	0
0.1525	0	0
0.1575	0.66667	0
0.1625	1	0
0.1675	0	0.33333
0.1725	0	0
0.1775	0	0
0.1825	0	1
0.1875	0.66667	0
0.1925	1	0.66667
0.1975	1.66667	0.66667
0.2025	0.66667	0
0.2075	0.66667	0
0.2125	2	0
0.2175	1.66667	0
0.2225	0	0
0.2275	1	0
0.2325	2	0
0.2375	1	0
0.2425	1	1
0.2475	2.44445	0.33333
0.2525	4	0.66667
0.2575	1.33333	2.33333
0.2625	3	0.11111
0.2675	4	0.66667
0.2725	3.33333	3.33333
0.2775	4.44445	1.11111
0.2825	7	2
0.2875	2.66667	4.66667
0.2925	3.44444	3.66667
0.2975	3	0.66667
0.3025	3.66667	0.33333
0.3075	8.88889	3
0.3125	3.44445	0.66667
0.3175	4.22222	1
0.3225	6.33333	0
0.3275	4.88889	1
0.3325	0.77778	0
0.3375	1.66667	0.33333
0.3425	1	0
0.3475	2	0
0.3525	0	0
0.3575	0.66667	0
0.3625	0	0
0.3675	1.33333	0
0.3725	0	0
0.3775	1	0.33333
0.3825	0.33333	0
0.3875	0	0
0.3925	0	0.33333
0.3975	1.33333	1
0.4025	1	0.33333
0.4075	1	0
0.4125	0.33333	0
0.4175	0	0
0.4225	0	0
0.4275	1	0
0.4325	1.22222	0.66667
0.4375	1.33333	0
0.4425	0	0.66667
0.4475	0	0
0.4525	0.33333	0
0.4575	1.11111	0
0.4625	0	0
0.4675	1.66667	0
0.4725	0	0
0.4775	1	0
0.4825	1	0
0.4875	0	0
0.4925	1.33333	1
0.4975	0.66667	0
0.5025	1.33333	0
0.5075	0.44444	1
0.5125	1.66667	0
0.5175	0.66667	0
0.5225	2	1
0.5275	0.66667	1.33333
0.5325	0	0.66667
0.5375	2.11111	1
0.5425	1.33333	0.66667
0.5475	2.33333	1
0.5525	0.33333	0.66667
0.5575	1.33333	0
0.5625	1.66667	1.66667
0.5675	1.33333	0.66667
0.5725	1.66667	0.33333
0.5775	1	0
0.5825	0.66667	0
0.5875	0.66667	0
0.5925	0.66667	1
0.5975	2.66667	0
0.6025	0.33333	0
0.6075	0	0
0.6125	0	0
0.6175	0	0
0.6225	0	0
0.6275	0.33333	0
0.6325	0	0
0.6375	0	0
0.6425	0.44444	0
0.6475	1.88889	0
0.6525	0.66667	0
0.6575	1.66667	0
0.6625	0	0
0.6675	0.33333	0
0.6725	0	0.33333
0.6775	0	0
0.6825	0	0
0.6875	0.66667	0
0.6925	0	0
0.6975	0	0
0.7025	1.33333	0.33333
0.7075	0	0
0.7125	1	0
0.7175	0	0
0.7225	1	0
0.7275	0	0
0.7325	0	0
0.7375	0.66667	0
0.7425	0	0
0.7475	0	0
0.7525	1	0
0.7575	0	0
0.7625	0	1
0.7675	0.77778	0
0.7725	0	0
0.7775	0	0
0.7825	0	0
0.7875	0	0
0.7925	0.66667	0
0.7975	0	0
0.8025	0	0
0.8075	0	0
0.8125	0.66667	0
0.8175	0	0
0.8225	0.33333	0
0.8275	0	0
0.8325	0	0
0.8375	0	0
0.8425	0	0
0.8475	0	0
0.8525	0	2
0.8575	0	1
0.8625	0	0
0.8675	0	0
0.8725	0	0
0.8775	0.33333	0
0.8825	0	0
0.8875	0	0
0.8925	0	0
0.8975	0.33333	0
0.9025	0	0
0.9075	1.33333	0
0.9125	0	0
0.9175	0	0
0.9225	0.33333	0
0.9275	0	0
0.9325	1.33333	1.33333
0.9375	0.66667	0.66667
0.9425	0.33333	0
0.9475	0.33333	0
0.9525	0	0
0.9575	0	0
0.9625	1.66667	0
0.9675	0	0.33333
0.9725	0	0
0.9775	0	0
0.9825	0	1
0.9875	0	0.66667
0.9925	0.66667	0
0.9975	0	0
1.0025	0	0
1.0075	1.66667	0
1.0125	0	0
1.0175	0	0
1.0225	0	0
1.0275	0	0
1.0325	0	0
1.0375	0.33333	0.66667
1.0425	1	0
1.0475	0	1
1.0525	0	0.33333
1.0575	0	0
1.0625	0	0
1.0675	1.33333	0.33333
1.0725	0.33333	0
1.0775	1	0
1.0825	0.33333	0
1.0875	0.66667	0
1.0925	0	0
1.0975	0	1
1.1025	0	0
1.1075	0	0
1.1125	0.33333	0
1.1175	1.66667	0
1.1225	0	0.44444
1.1275	0.66667	0
1.1325	0	0
1.1375	0.66667	0.33333
1.1425	0.22222	0
1.1475	0	0
1.1525	1	0.33333
1.1575	0	0
1.1625	0.33333	0
1.1675	0	0
1.1725	0	0
1.1775	0	0
1.1825	0.33333	0
1.1875	0	0
1.1925	0	0
1.1975	0	0
1.2025	2	0
1.2075	0	0
1.2125	0	0
1.2175	0	0
1.2225	0.33333	0
1.2275	0	0
1.2325	0	0
1.2375	0	0
1.2425	0	0
1.2475	0.33333	0
1.2525	0	0
1.2575	0.66667	0
1.2625	0	0
1.2675	0	0
1.2725	1.33333	0
1.2775	0.66667	0
1.2825	0	0
1.2875	0	0
1.2925	0	0
1.2975	0	0
1.3025	0	0
1.3075	0	0
1.3125	0	0
1.3175	0	0
1.3225	0	0
1.3275	0	0
1.3325	0	0
1.3375	0.66667	0
1.3425	0	0
1.3475	1	0
1.3525	0.33333	0
1.3575	0	0
1.3625	0	0
1.3675	0.66667	0
1.3725	0	0
1.3775	0	0
1.3825	0	0
1.3875	0	0
1.3925	0	0
1.3975	1.33333	0
1.4025	1.66667	0
1.4075	0	0
1.4125	0.33333	0.66667
1.4175	0	0
1.4225	0.33333	0
1.4275	0	0
1.4325	2.33333	0
1.4375	0	0
1.4425	0.66667	0
1.4475	0.66667	0
1.4525	0	0
1.4575	0.33333	0
1.4625	0	0
1.4675	0.33333	0
1.4725	0	0
1.4775	0.66667	0
1.4825	1.66667	0
1.4875	0	0
1.4925	0	0.44444
1.4975	0	0
1.5025	0	0
1.5075	1.33333	0
1.5125	0.33333	0
1.5175	0	0
1.5225	0	0
1.5275	1	0
1.5325	0.33333	0
1.5375	0	0
1.5425	0.66667	0.33333
1.5475	0	0
1.5525	0.33333	0
1.5575	0.66667	0
1.5625	0	0
1.5675	0	0
1.5725	1	0
1.5775	0	0
1.5825	0	0
1.5875	1	0
1.5925	0	0
1.5975	0	0
1.6025	0	0
1.6075	0	0
1.6125	0	0
1.6175	1	0
1.6225	0	0
1.6275	0	0
1.6325	0	0
1.6375	0	0
1.6425	0	0
1.6475	0	0
1.6525	0	0
1.6575	0	0
1.6625	1.33333	0
1.6675	1	0
1.6725	0	0
1.6775	0.66667	0.33333
1.6825	0	0
1.6875	0	1
1.6925	0.66667	0
1.6975	0.22222	0
1.7025	1	0
1.7075	1	1
1.7125	0.33333	0
1.7175	0	0.66667
1.7225	0	0
1.7275	1	1
1.7325	0.66667	0
1.7375	2.33333	2
1.7425	2	0
1.7475	0.44444	0
1.7525	0.11111	0
1.7575	1	0
1.7625	1.33333	1
1.7675	2	1.66667
1.7725	0	0.66667
1.7775	0.66667	1.33333
1.7825	0.33333	0
1.7875	2	0
1.7925	0	0
1.7975	0	1
1.8025	0.66667	0.33333
1.8075	0	0
1.8125	1	0
1.8175	0	0
1.8225	1	0.66667
1.8275	0.33333	0
1.8325	2	0
1.8375	0	0
1.8425	0	0
1.8475	0	0
1.8525	0.66667	0
1.8575	0	0
1.8625	0	0
1.8675	0	0
1.8725	0	1
1.8775	1	0
1.8825	1.66667	0
1.8875	1	0
1.8925	0	0
1.8975	0	0
1.9025	0	0
1.9075	0	0
1.9125	0	0
1.9175	0	0
1.9225	1	0
1.9275	0.33333	0
1.9325	0	0
1.9375	0	0
1.9425	0	0
1.9475	0	0
1.9525	0.66667	0
1.9575	0	0
1.9625	0	0
1.9675	0	0
1.9725	1	0
1.9775	1	0
1.9825	0.22222	0
1.9875	0	0
1.9925	0	0
1.9975	0	0
2.0025	0	0
2.0075	0	0
2.0125	0	0
2.0175	1.66667	0
2.0225	0.33333	0
2.0275	0	0
2.0325	0	0
2.0375	0	0
2.0425	0	0
2.0475	0	0
2.0525	0	0
2.0575	1.66667	0
2.0625	1.66667	0
2.0675	0	0
2.0725	1	0
2.0775	0.66667	0
2.0825	0	1
2.0875	1	0
2.0925	0	0
2.0975	0	0
2.1025	0.66667	0
2.1075	0	0
2.1125	0.66667	0
2.1175	1.66667	0.33333
2.1225	0	0
2.1275	0.66667	0
2.1325	0	0
2.1375	0	0
2.1425	0.66667	0
2.1475	0	0
2.1525	0	0
2.1575	0	0
2.1625	0	0
2.1675	0	0
2.1725	0	0
2.1775	0	0.33333
2.1825	0.66667	0
2.1875	0.33333	0
2.1925	0	0
2.1975	0	0
2.2025	0	0.66667
2.2075	0	0.33333
2.2125	0.33333	0
2.2175	0	0
2.2225	0	0.66667
2.2275	1.66667	0
2.2325	0	0
2.2375	0	0
2.2425	0.66667	0
2.2475	0.33333	1.33333
2.2525	2	0.33333
2.2575	1	0.33333
2.2625	1	1.11111
2.2675	2.33333	0.66667
2.2725	1.33333	2.33333
2.2775	0.66667	1.55556
2.2825	0.66667	1
2.2875	0.33333	0.77778
2.2925	1.33333	0
2.2975	1.33333	1.66667
2.3025	2	1.33333
2.3075	3.88889	1.33333
2.3125	2.33333	3.77778
2.3175	2.33333	0.77778
2.3225	0.33333	1.33333
2.3275	2.66667	2.66667
2.3325	2	3.33333
2.3375	1.66667	1.33333
2.3425	3.66667	3.33333
2.3475	0.11111	0.33333
2.3525	1.66667	0.33333
2.3575	1.33333	1
2.3625	0	1.66667
2.3675	2	0
2.3725	2.66667	1.66667
2.3775	0.66667	0.66667
2.3825	1	0
2.3875	0	0
2.3925	0	0.33333
2.3975	0	0
2.4025	0	0
2.4075	0	0
2.4125	0	0
2.4175	0.33333	0
2.4225	0	0
2.4275	0.66667	0.66667
2.4325	0	1
2.4375	0.33333	0
2.4425	1	0
2.4475	1	0
2.4525	0	0
2.4575	0	0
2.4625	0.33333	0
2.4675	0	0
2.4725	1.66667	0
2.4775	0.66667	0
2.4825	0	0
2.4875	0	0
2.4925	1	0
2.4975	0	0.33333
2.5025	0.66667	0
2.5075	0.66667	0
2.5125	0	0
2.5175	0.44444	0
2.5225	0	0
2.5275	0	0
2.5325	0.22222	0
2.5375	0	1
2.5425	1	0
2.5475	1	0
2.5525	1	0
2.5575	0	0
2.5625	0	0.66667
2.5675	0	0
2.5725	0	0
2.5775	0	0
2.5825	0	0
2.5875	0	0
2.5925	0	0
2.5975	0.33333	0
2.6025	1.33333	0
2.6075	1	0.33333
2.6125	0.33333	0
2.6175	0.22222	0
2.6225	0.66667	0
2.6275	0.66667	0.33333
2.6325	0	0
2.6375	0.33333	0
2.6425	0	0
2.6475	0.33333	0
2.6525	1.22222	0
2.6575	0	0
2.6625	0	0
2.6675	0	0
2.6725	0.66667	0
2.6775	0.66667	0
2.6825	0	0
2.6875	0.33333	0
2.6925	1.33333	0
2.6975	1.44445	0
2.7025	0	0
2.7075	0	0
2.7125	0	0
2.7175	0.66667	0
2.7225	0.66667	0
2.7275	0	0
2.7325	0	0
2.7375	0	0
2.7425	3.11111	0
2.7475	0.66667	0
2.7525	1	0
2.7575	0	0
2.7625	0	0
2.7675	0	0
2.7725	0.33333	0
2.7775	0	0
2.7825	0	0
2.7875	0	0
2.7925	0	0
2.7975	0.33333	0.33333
2.8025	0	0
2.8075	0	0
2.8125	1	0
2.8175	0	0
2.8225	0	0
2.8275	0	0
2.8325	0.66667	0
2.8375	0.66667	0
2.8425	2	1
2.8475	0	0
2.8525	0	0
2.8575	0	0
2.8625	1.33333	0
2.8675	0	0
2.8725	0	0
2.8775	0	0
2.8825	1	0
2.8875	0.66667	0
2.8925	1	0
2.8975	0	0
2.9025	1	0
2.9075	1	0
2.9125	0.33333	0
2.9175	1	0
2.9225	3	0
2.9275	1	0
2.9325	1.66667	0
2.9375	5	0
2.9425	2	0
2.9475	2.33333	0
2.9525	4.77778	0
2.9575	5	0
2.9625	7	0
2.9675	4.88889	0
2.9725	3.22222	0
2.9775	7	0
2.9825	9.11111	0
2.9875	8.44445	0
2.9925	9.11111	0
2.9975	7.77778	0
3.0025	10.1111	0
3.0075	9.88889	0
3.0125	3.33333	0
3.0175	4.66667	0
3.0225	8.33333	0
3.0275	4.33333	0
3.0325	2.66667	0
3.0375	4	0
3.0425	4.66667	0
3.0475	5	0
3.0525	1.66667	0
3.0575	5.66667	0
3.0625	1.88889	0
3.0675	3.66667	0
3.0725	4.66667	0
3.0775	1	0
3.0825	0	0
3.0875	0.33333	0
3.0925	0.33333	0
3.0975	1.33333	0
3.1025	0.66667	0
3.1075	0.33333	0
3.1125	2	0
3.1175	1.33333	0
3.1225	2	0
3.1275	2.66667	0
3.1325	2.66667	0
3.1375	3.33333	0.33333
3.1425	3	0
3.1475	3.66667	0
3.1525	2	0
3.1575	3.22222	0
3.1625	5.11111	0
3.1675	0.44444	0
3.1725	4.66667	0
3.1775	4	0
3.1825	2.33333	0
3.1875	7.44445	0
3.1925	4.88889	0
3.1975	5.33333	0
3.2025	0.66667	0
3.2075	1.66667	0
3.2125	2	0
3.2175	1.66667	0
3.2225	2	0
3.2275	2	0
3.2325	3	0
3.2375	1	0
3.2425	1.66667	0
3.2475	1.33333	0
3.2525	1	0
3.2575	0.44444	0
3.2625	0.66667	0
3.2675	2	0
3.2725	1.33333	0
3.2775	0	0
3.2825	0	0
3.2875	0	0
3.2925	1	0
3.2975	0.33333	0
3.3025	0.66667	0
3.3075	1	0
3.3125	1	0
3.3175	0.66667	0
3.3225	1.33333	0
3.3275	0	0
3.3325	0	0
3.3375	0.66667	0
3.3425	0.66667	0
3.3475	0.33333	0
3.3525	0.66667	0
3.3575	0	0
3.3625	0.66667	0
3.3675	1	0
3.3725	0	0
3.3775	0	0
3.3825	0	0
3.3875	0	0
3.3925	1	0
3.3975	0	0
3.4025	0	0
3.4075	0	0
3.4125	0.66667	0
3.4175	0	0
3.4225	0.66667	0
3.4275	0	0
3.4325	0	0
3.4375	1.66667	0
3.4425	0	0
3.4475	0	0
3.4525	0	0
3.4575	0	0
3.4625	1	0
3.4675	0	0
3.4725	0	0
3.4775	0.33333	0
3.4825	2	0
3.4875	0	0
3.4925	0	0
3.4975	0	0
3.5025	0.33333	0
3.5075	0	0
3.5125	0	0
3.5175	0	0
3.5225	0.66667	0
3.5275	0	0
3.5325	1	0
3.5375	0	0
3.5425	0	0
3.5475	0	0
3.5525	0	0
3.5575	0	0
3.5625	0.33333	0
3.5675	1.66667	0
3.5725	0	0
3.5775	0	0
3.5825	0	0
3.5875	0	0
3.5925	0	0
3.5975	0.33333	0
3.6025	0	0
3.6075	0.66667	0
3.6125	0.22222	0
3.6175	0	0
3.6225	0	0
3.6275	0	0
3.6325	0.66667	0
3.6375	0	0
3.6425	0	0
3.6475	0.66667	0
3.6525	0	0
3.6575	0.66667	0
3.6625	0	0
3.6675	0.33333	0
3.6725	0	0
3.6775	0	0
3.6825	0	0
3.6875	0	0
3.6925	0	0
3.6975	0	0
3.7025	0	0
3.7075	0.66667	0
3.7125	0	0
3.7175	0	0
3.7225	0	0
3.7275	0.33333	0
3.7325	0	0
3.7375	0	0
3.7425	0	0
3.7475	0	0
3.7525	0	0
3.7575	0	0
3.7625	0	0
3.7675	0	0
3.7725	0	0
3.7775	0	0
3.7825	0	0
3.7875	0	0
3.7925	0	0
3.7975	0	0
3.8025	0	0
3.8075	0	0
3.8125	0	0
3.8175	0	0.33333
3.8225	0	0
3.8275	0	0
3.8325	0	0
3.8375	0	0
3.8425	0	0
3.8475	0.33333	0
3.8525	0	0
3.8575	1	0
3.8625	0	0
3.8675	0.66667	0
3.8725	0	0
3.8775	0	0
3.8825	2	0
3.8875	0	0
3.8925	0	0
3.8975	0	0
3.9025	0.66667	0
3.9075	0	0
3.9125	0	0
3.9175	0	0
3.9225	0	0
3.9275	0	0
3.9325	0	0
3.9375	0	0
3.9425	0	0
3.9475	0	0
3.9525	0	0
3.9575	0	0
3.9625	0	0
3.9675	0	0
3.9725	0	0
3.9775	0	0
3.9825	0	0
3.9875	0	0
3.9925	0	0
3.9975	0	0
4.0025	0	0
4.0075	0	0
4.0125	0	0
4.0175	0	0
4.0225	0	0
4.0275	0	0
4.0325	0	0
4.0375	0	0
4.0425	0	0
4.0475	0	0
4.0525	0	0
4.0575	0	0
4.0625	0	0
4.0675	0	0
4.0725	0	0
4.0775	0	0
4.0825	0	0
4.0875	1	0
4.0925	0	0
4.0975	0	0
4.1025	0	0
4.1075	0.33333	0
4.1125	0	0
4.1175	0	0
4.1225	0	0
4.1275	0	0
4.1325	0	0
4.1375	0	0
4.1425	0	0
4.1475	0	0
4.1525	0	0
4.1575	0	0
4.1625	0	0
4.1675	0.66667	0
4.1725	0	0
4.1775	0.66667	0
4.1825	0	0
4.1875	0.33333	0
4.1925	0	0
4.1975	0	0
4.2025	0	0
4.2075	0	0
4.2125	0	0
4.2175	0.66667	0
4.2225	0	0
4.2275	0	0
4.2325	0	0
4.2375	0	0
4.2425	0	0
4.2475	0	0
4.2525	0	0
4.2575	0	0
4.2625	0	0
4.2675	0	0
4.2725	0	0
4.2775	0	0
4.2825	0	0
4.2875	0	0
4.2925	0	0
4.2975	0	0
4.3025	0	0
4.3075	0	0
4.3125	0	0
4.3175	0	0
4.3225	0	0
4.3275	0	0
4.3325	0	0
4.3375	0	0
4.3425	0	0
4.3475	0	0
4.3525	0	0
4.3575	0	0
4.3625	1	0
4.3675	0	0
4.3725	0	0
4.3775	0	0
4.3825	0	0
4.3875	0	0
4.3925	0	0
4.3975	0	0
4.4025	0	0
4.4075	0	0
4.4125	0	0
4.4175	0.33333	0
4.4225	0	0
4.4275	0	0
4.4325	0	0
4.4375	0.33333	0
4.4425	0	0
4.4475	0	0
4.4525	0	0
4.4575	0	0
4.4625	0.22222	0
4.4675	0	0
4.4725	0	0
4.4775	1	0
4.4825	1.33333	0
4.4875	0	0
4.4925	0	0
4.4975	0	0
4.5025	1	0
4.5075	0	0
4.5125	1.33333	1
4.5175	1.66667	0
4.5225	1.33333	0
4.5275	0	0
4.5325	0.33333	0
4.5375	0	0
4.5425	0.33333	0
4.5475	0.66667	0
4.5525	0	0.66667
4.5575	1.66667	0
4.5625	0	0
4.5675	0	0
4.5725	0	0
4.5775	0	0
4.5825	0.22222	0
4.5875	0	0
4.5925	0	0
4.5975	0	0
4.6025	0	0
4.6075	1	0
4.6125	0.66667	0
4.6175	0	0
4.6225	0	0
4.6275	0	0
4.6325	0	0
4.6375	0.66667	0
4.6425	0	0
4.6475	0	0
4.6525	0	0
4.6575	0	0
4.6625	0	0
4.6675	0	0
4.6725	0	0
4.6775	0	0
4.6825	0	0
4.6875	0	0
4.6925	0	0
4.6975	0	0
4.7025	0	0
4.7075	0	0
4.7125	0	0
4.7175	0	0
4.7225	0	0
4.7275	0	0
4.7325	0	0
4.7375	0	0
4.7425	0	0
4.7475	0	0
4.7525	0	0
4.7575	0	0
4.7625	0.33333	0
4.7675	0	0
4.7725	0	0
4.7775	0	0
4.7825	0	0
4.7875	1	0
4.7925	0	0
4.7975	0	0
4.8025	0	0
4.8075	0	0
4.8125	0	0
4.8175	0	0
4.8225	0	0
4.8275	0	0
4.8325	0	0
4.8375	0	0
4.8425	0	0
4.8475	0	0
4.8525	0	0
4.8575	0	0
4.8625	0	0
4.8675	0	0
4.8725	0	0
4.8775	0	0
4.8825	0	0
4.8875	0	0
4.8925	0	0
4.8975	0	0
4.9025	0	0
4.9075	0	0
4.9125	0	0
4.9175	0.66667	0
4.9225	0	0
4.9275	0	0
4.9325	0	0
4.9375	1	0
4.9425	0	0
4.9475	0.66667	0
4.9525	0	0
4.9575	0	0
4.9625	0	0
4.9675	0	0
4.9725	0	0
4.9775	0	0
4.9825	0	0
4.9875	0	0
4.9925	0	0
4.9975	0	0
5.0025	0	0
5.0075	0.66667	0
5.0125	0	0
5.0175	0	0
5.0225	0	0
5.0275	0	0
5.0325	0	0
5.0375	0	0
5.0425	0	0
5.0475	1	0
5.0525	0	0
5.0575	0	0
5.0625	0	0
5.0675	0	0
5.0725	0	0
5.0775	0	0
5.0825	0	0
5.0875	0	0
5.0925	0	0
5.0975	0	0
5.1025	0	0
5.1075	0	0
5.1125	0	0
5.1175	0	0
5.1225	0	0
5.1275	0	0
5.1325	0	0
5.1375	0	0
5.1425	0	0
5.1475	0	0
5.1525	0	0
5.1575	0	0
5.1625	0	0
5.1675	0	0
5.1725	0	0
5.1775	0	0
5.1825	0	0
5.1875	0.66667	0
5.1925	0	0
5.1975	0	0
5.2025	0	0
5.2075	0	0
5.2125	0	0
5.2175	0	0
5.2225	0	0
5.2275	0	0
5.2325	0	0
5.2375	0	0
5.2425	0	0
5.2475	0	0
5.2525	0	0
5.2575	0	0
5.2625	1	0
5.2675	0	0
5.2725	0.66667	0
5.2775	0	0
5.2825	0	0
5.2875	1	0
5.2925	0	0
5.2975	0	0
5.3025	0	0
5.3075	0.66667	0
5.3125	0	0
5.3175	0	0
5.3225	1	0
5.3275	0	0
5.3325	0.33333	0
5.3375	0	0
5.3425	0	0
5.3475	0	0
5.3525	0	0
5.3575	0	0
5.3625	0	0
5.3675	1	0
5.3725	0	0
5.3775	0	0.33333
5.3825	0	0
5.3875	1	0
5.3925	0	0
5.3975	0	0
5.4025	0.66667	0
5.4075	0	0
5.4125	0	0
5.4175	0	0
5.4225	0	0
5.4275	0	0
5.4325	0	0
5.4375	0	0
5.4425	0	0
5.4475	0	0
5.4525	0	0
5.4575	1	0
5.4625	0	0
5.4675	0	0
5.4725	0	0
5.4775	0	0
5.4825	0	0
5.4875	0	0
5.4925	0	0
5.4975	0	0
5.5025	0	1
5.5075	0.55556	0
5.5125	1	0
5.5175	0	0
5.5225	0	0
5.5275	0	0
5.5325	0	0
5.5375	0	0
5.5425	0	0
5.5475	0.66667	0
5.5525	0	0
5.5575	0	0
5.5625	0	0
5.5675	0	0
5.5725	0	0
5.5775	0	0
5.5825	0	0
5.5875	0	0.66667
5.5925	0.33333	0
5.5975	0	0
5.6025	0	0
5.6075	0	0
5.6125	0	0
5.6175	0	0
5.6225	0	0
5.6275	0	0
5.6325	0	0
5.6375	0	0
5.6425	0	0
5.6475	0	0
5.6525	0	0
5.6575	0	0
5.6625	0	0
5.6675	0	0
5.6725	1	0
5.6775	0	0
5.6825	0	0
5.6875	0	0
5.6925	0	0.66667
5.6975	0	0
5.7025	0	0
5.7075	0	0
5.7125	0	0
5.7175	0	0
5.7225	1	0
5.7275	0	0
5.7325	0.22222	0
5.7375	0	0
5.7425	0	0
5.7475	0	0
5.7525	0	0
5.7575	0	0
5.7625	0	0
5.7675	0	0
5.7725	0	0
5.7775	0	0
5.7825	0	0
5.7875	0	0
5.7925	0	0
5.7975	0	0
5.8025	0	0
5.8075	0.66667	0
5.8125	0	0
5.8175	0	0
5.8225	0	0
5.8275	0	0
5.8325	0	0
5.8375	0	0
5.8425	0	0
5.8475	0	0
5.8525	0	0
5.8575	0	0
5.8625	0	0
5.8675	0	0
5.8725	0	0
5.8775	0	0
5.8825	0	0
5.8875	0	0
5.8925	0	0
5.8975	0	0
5.9025	0	0
5.9075	0	0
5.9125	0	0
5.9175	0	0
5.9225	0	0
5.9275	0	0
5.9325	0	0
5.9375	0	0
5.9425	0	0
5.9475	0	0
5.9525	0	0
5.9575	0	0
5.9625	0	0
5.9675	0	0
5.9725	0	0
5.9775	0	0
5.9825	0	0
5.9875	0	0
5.9925	0	0
5.9975	0	0
6.0025	0	0
6.0075	0	0
6.0125	0.33333	0
6.0175	0	0
6.0225	0	0
6.0275	0	0
6.0325	0	0
6.0375	0	0
6.0425	0	0
6.0475	0	0
6.0525	0	0
6.0575	0	0
6.0625	0	0
6.0675	0	0
6.0725	0	0
6.0775	0	0
6.0825	0.66667	0
6.0875	0	0
6.0925	0	0
6.0975	0	0
6.1025	0	0
6.1075	0	0
6.1125	0	0
6.1175	0	0
6.1225	0	0
6.1275	0	0
6.1325	0	0
6.1375	0	0
6.1425	0	0
6.1475	0	0
6.1525	0	0
6.1575	0	0
6.1625	0	0
6.1675	0	0
6.1725	0	0
6.1775	0	0
6.1825	0	0
6.1875	1	0
6.1925	0	0
6.1975	0	0
6.2025	0	0
6.2075	0	0
6.2125	0	0
6.2175	1	0
6.2225	0	0
6.2275	0	0
6.2325	0	0
6.2375	0	0
6.2425	0	0
6.2475	0	0
6.2525	0	0
6.2575	0	0
6.2625	0	0
6.2675	0	0
6.2725	0	0
6.2775	0	0
6.2825	0	0
6.2875	0	0
6.2925	0	0
6.2975	0	0
6.3025	0	0
6.3075	1	0
6.3125	0	0
6.3175	0	0
6.3225	0	0
6.3275	0	0
6.3325	0	0
6.3375	0	0
6.3425	0	0
6.3475	1	0
6.3525	0.66667	0
6.3575	0	0
6.3625	1	0
6.3675	0	0
6.3725	0	0
6.3775	0	0
6.3825	0.33333	0.66667
6.3875	0.66667	0
6.3925	0	0
6.3975	0	0
6.4025	0	0
6.4075	0	0
6.4125	0	0
6.4175	0.66667	0
6.4225	1	0
6.4275	0	0
6.4325	0	0
6.4375	0	0
6.4425	0	0
6.4475	0	0
6.4525	0	0
6.4575	0	0
6.4625	1	0
6.4675	0	0
6.4725	0.66667	0
6.4775	0	0
6.4825	0	0
6.4875	0	0
6.4925	0	0
6.4975	0	0
6.5025	0.33333	0
6.5075	0	0
6.5125	0	0
6.5175	0	0
6.5225	0	0
6.5275	0.33333	0
6.5325	0.33333	0
6.5375	0	0
6.5425	0	0
6.5475	0	0
6.5525	0	0
6.5575	0	0
6.5625	0	0
6.5675	0	0
6.5725	0	0
6.5775	0.33333	0
6.5825	0	0
6.5875	0	0
6.5925	0	0
6.5975	0	0
6.6025	0	0
6.6075	0	0
6.6125	0	0
6.6175	0	0
6.6225	0	0
6.6275	0	0
6.6325	0	0
6.6375	0	0
6.6425	0	0
6.6475	0	0
6.6525	0	0
6.6575	0	0
6.6625	0	0
6.6675	0	0
6.6725	0	0
6.6775	0	0
6.6825	0	0
6.6875	0	0
6.6925	0	0
6.6975	0	0
6.7025	0	0
6.7075	1	0
6.7125	0	0
6.7175	0	0
6.7225	0	0
6.7275	0	0
6.7325	0	0
6.7375	0	0
6.7425	0	0
6.7475	0	0
6.7525	0	0
6.7575	0	0
6.7625	0	0
6.7675	0	0
6.7725	0	0
6.7775	0	0
6.7825	0	0
6.7875	0	0
6.7925	0	0
6.7975	0	0
6.8025	0	0
6.8075	0	0
6.8125	0	0
6.8175	0	0
6.8225	0	0
6.8275	0	0
6.8325	0	0
6.8375	0	0
6.8425	0	0
6.8475	0	0
6.8525	0.66667	0
6.8575	0.33333	0
6.8625	1	0
6.8675	0.33333	0
6.8725	0	0
6.8775	0	0
6.8825	0	0
6.8875	0	0
6.8925	0	0
6.8975	0	0
6.9025	0	0
6.9075	0	0
6.9125	0	0
6.9175	0	0
6.9225	0	0
6.9275	0	0
6.9325	0	0
6.9375	0	0
6.9425	1.66667	0
6.9475	0	0
6.9525	0	0
6.9575	0	0
6.9625	0	0
6.9675	0.66667	0
6.9725	0	0
6.9775	0.33333	0
6.9825	0	0
6.9875	0	0
6.9925	1	0
6.9975	0.33333	0
7.0025	0	0
7.0075	0	0
7.0125	0	0
7.0175	0	0
7.0225	0	0
7.0275	0	0
7.0325	0	0
7.0375	0	0
7.0425	0	0
7.0475	0	0
7.0525	0	0
7.0575	0	0
7.0625	0	0
7.0675	0	0
7.0725	0.33333	0
7.0775	0	0
7.0825	0	0
7.0875	0.66667	0
7.0925	0	0
7.0975	0	0
7.1025	0	0
7.1075	0	0
7.1125	0	0
7.1175	0	0
7.1225	0	0
7.1275	0	0
7.1325	0	0
7.1375	0	0
7.1425	0	0
7.1475	0	0
7.1525	0	0
7.1575	0	0
7.1625	0.66667	0
7.1675	0	0
7.1725	0	0
7.1775	0	0
7.1825	0	0
7.1875	0	0
7.1925	0	0
7.1975	0	0
7.2025	0	0
7.2075	0	0
7.2125	0	0
7.2175	0	0
7.2225	0	0
7.2275	0	0
7.2325	0	0
7.2375	0	0
7.2425	0	0
7.2475	0	0
7.2525	0	0
7.2575	0	0
7.2625	0	0
7.2675	0	0
7.2725	0	0
7.2775	0	0
7.2825	0	0
7.2875	0	0
7.2925	0	0
7.2975	0	0.66667
7.3025	0	0
7.3075	0	0
7.3125	0	0
7.3175	0	0
7.3225	0	0
7.3275	0	0
7.3325	0	0
7.3375	0	0
7.3425	0	0
7.3475	0	0
7.3525	0	0
7.3575	0	0
7.3625	0	0
7.3675	0	0
7.3725	0	0
7.3775	0	0
7.3825	0	0
7.3875	0	0
7.3925	0	0
7.3975	0	0
7.4025	0	0
7.4075	0	0
7.4125	0	0
7.4175	0	0
7.4225	0	0
7.4275	0	0
7.4325	0	0
7.4375	0	0
7.4425	0	0
7.4475	0	0
7.4525	0	0
7.4575	0.33333	0
7.4625	0	0
7.4675	0	0
7.4725	0	0
7.4775	0	0
7.4825	0	0
7.4875	0	0
7.4925	0	0
7.4975	0	0
7.5025	1	0
7.5075	0	0
7.5125	0	0
7.5175	0	0
7.5225	0	0
7.5275	0	0
7.5325	0	0
7.5375	0	0
7.5425	0	0
7.5475	0	0.66667
7.5525	0	0
7.5575	0	0
7.5625	0	0
7.5675	0	0
7.5725	0	0
7.5775	0	0
7.5825	0	0
7.5875	0	0
7.5925	0	0
7.5975	0	0
7.6025	0	0
7.6075	0	0
7.6125	1	0
7.6175	0	0
7.6225	0	0
7.6275	0	0
7.6325	0.33333	0
7.6375	0	0
7.6425	0	0
7.6475	0	0
7.6525	0	0
7.6575	0	0
7.6625	1	0
7.6675	0	0
7.6725	0	0
7.6775	0	0
7.6825	0	0
7.6875	0	0
7.6925	0	0
7.6975	0	0
7.7025	0	0
7.7075	0	0
7.7125	0	0
7.7175	0	0
7.7225	0	0
7.7275	0	0
7.7325	0	0
7.7375	0	0
7.7425	0	0
7.7475	0	0
7.7525	0	0
7.7575	0	0
7.7625	0	0
7.7675	0	0
7.7725	0	0
7.7775	0	0
7.7825	0	0
7.7875	0	0
7.7925	0	0
7.7975	0	0
7.8025	0	0
7.8075	0	0
7.8125	0	0
7.8175	0	0
7.8225	0	0
7.8275	0	0
7.8325	0	0
7.8375	0	0
7.8425	0	0
7.8475	0	0
7.8525	0	0
7.8575	0	0
7.8625	0	0
7.8675	0	0
7.8725	1	0
7.8775	0	0
7.8825	0	0
7.8875	0	0
7.8925	1.33333	0
7.8975	0	0
7.9025	0	0
7.9075	0	0
7.9125	0	0
7.9175	0.66667	0
7.9225	1.55556	0
7.9275	0	0
7.9325	0.66667	0.33333
7.9375	0.66667	0
7.9425	0	0
7.9475	1	0
7.9525	0.33333	0
7.9575	0.33333	0.66667
7.9625	1	0
7.9675	1	0
7.9725	0.66667	0.66667
7.9775	1	0
7.9825	2.22222	0
7.9875	0.66667	0
7.9925	1.66667	0
7.9975	2.66667	0
8.0025	1.66667	0.33333
8.0075	3	0
8.0125	2	0.33333
8.0175	1	0
8.0225	4	0.33333
8.0275	1.66667	0
8.0325	4.66667	0.66667
8.0375	1.66667	0
8.0425	4.66667	0.33333
8.0475	2.33333	0
8.0525	2.66667	0
8.0575	0.33333	1
8.0625	2.66667	0.66667
8.0675	3.66667	0
8.0725	2.33333	0
8.0775	7.11111	0
8.0825	2.66667	0
8.0875	2.66667	0
8.0925	0.66667	1
8.0975	1.66667	0
8.1025	2.33333	0
8.1075	1.33333	0
8.1125	2	0
8.1175	2	0
8.1225	2.66667	0
8.1275	0.66667	0
8.1325	2	0
8.1375	0.33333	1
8.1425	0.66667	0
8.1475	2	0
8.1525	1	0
8.1575	1	0
8.1625	0	0
8.1675	1	0
8.1725	1	0
8.1775	0	0
8.1825	0	0
8.1875	0	0
8.1925	0	0
8.1975	0	0.33333
8.2025	0	0
8.2075	0	0
8.2125	0	0
8.2175	0.33333	0
8.2225	0	0
8.2275	1.33333	0
8.2325	0	0
8.2375	0	0
8.2425	0	0
8.2475	0	0
8.2525	0	0
8.2575	0	0
8.2625	0	0
8.2675	0	0
8.2725	0	0
8.2775	0	0
8.2825	0	0
8.2875	0	0
8.2925	0	0
8.2975	0	0
8.3025	0	0
8.3075	0	0
8.3125	0	0
8.3175	0	0
8.3225	0	0
8.3275	0	0
8.3325	0	0
8.3375	0	0
8.3425	0	0
8.3475	0	0
8.3525	0	0
8.3575	0	0
8.3625	0	0
8.3675	0.66667	0
8.3725	0	0
8.3775	0	0
8.3825	0	0
8.3875	1	0
8.3925	0	0
8.3975	0	0
8.4025	0	0
8.4075	0	0
8.4125	0	0
8.4175	0	0
8.4225	0	0
8.4275	0	0
8.4325	0	0
8.4375	0	0
8.4425	0	0
8.4475	0	0.66667
8.4525	0.44444	0
8.4575	0	0
8.4625	0	0
8.4675	0	0
8.4725	0	0
8.4775	0	0
8.4825	0	0
8.4875	0	0
8.4925	0	0
8.4975	0	0
8.5025	0	0
8.5075	0	0
8.5125	0	0
8.5175	0	0
8.5225	0	0
8.5275	1	0
8.5325	0	0
8.5375	0	0
8.5425	0	0
8.5475	0	0
8.5525	0	0
8.5575	0	0
8.5625	0	0
8.5675	0	0
8.5725	0	0
8.5775	0	0
8.5825	0	0
8.5875	0	0
8.5925	0	0
8.5975	0	0
8.6025	0	0
8.6075	0	0
8.6125	0	0
8.6175	0	0
8.6225	0	0
8.6275	0	0
8.6325	0	0
8.6375	0	0
8.6425	0	0
8.6475	0	0
8.6525	0	0
8.6575	0	0
8.6625	0	0
8.6675	0	0
8.6725	0	0
8.6775	0	0
8.6825	0	0
8.6875	0	0
8.6925	0	0
8.6975	0	0
8.7025	0	0
8.7075	1	0
8.7125	0	0
8.7175	0	0
8.7225	0	0
8.7275	0	0
8.7325	0	0
8.7375	0	0
8.7425	0	0
8.7475	0	0
8.7525	0	0.22222
8.7575	0	0
8.7625	0.66667	0
8.7675	0	0
8.7725	0	0
8.7775	0	0
8.7825	0	0
8.7875	0	0
8.7925	0	0
8.7975	0	0
8.8025	0	0
8.8075	0	0
8.8125	1	0
8.8175	0.66667	0
8.8225	0	0
8.8275	0	0
8.8325	0.22222	0
8.8375	0	0
8.8425	0.66667	0
8.8475	0	0
8.8525	0.66667	0
8.8575	0	0
8.8625	1	0
8.8675	0	1
8.8725	0	0.44444
8.8775	0	0
8.8825	0	0
8.8875	0.33333	0
8.8925	0	0
8.8975	0	0
8.9025	0	0
8.9075	1	0
8.9125	1	0
8.9175	1	0
8.9225	0.66667	0
8.9275	0	0.22222
8.9325	0	0
8.9375	0	0
8.9425	0	0
8.9475	0	0
8.9525	1	0
8.9575	1	0
8.9625	0	0
8.9675	0.11111	0
8.9725	0	0
8.9775	0	0
8.9825	0.66667	0
8.9875	0	0
8.9925	1.33333	0
8.9975	0	0
9.0025	0	0
9.0075	0	0
9.0125	0	0
9.0175	0.33333	0
9.0225	0	0
9.0275	0	0
9.0325	0	0
9.0375	0	0
9.0425	0	0
9.0475	0	0
9.0525	0	0
9.0575	0	0
9.0625	0	0
9.0675	0	0
9.0725	0	0
9.0775	0	0
9.0825	0	0
9.0875	0	0
9.0925	0	0
9.0975	0	0
9.1025	0	0
9.1075	0	0
9.1125	0	0
9.1175	0	0
9.1225	0	0
9.1275	0	0
9.1325	0	0
9.1375	0	0
9.1425	0	0
9.1475	0	0
9.1525	0	0
9.1575	0	0
9.1625	0	0
9.1675	0	0
9.1725	0	0
9.1775	0	0
9.1825	0	0
9.1875	0	0
9.1925	0	0
9.1975	0	0
9.2025	0	0
9.2075	0	0
9.2125	0	0
9.2175	0	0
9.2225	0	0
9.2275	0.66667	0
9.2325	0	0
9.2375	0	0
9.2425	0	0.33333
9.2475	0	0
9.2525	0	0
9.2575	0	0
9.2625	0	0
9.2675	0	0
9.2725	0	0
9.2775	0	0.66667
9.2825	0	0
9.2875	0	0
9.2925	0.33333	0
9.2975	0	0
9.3025	0	0
9.3075	0	0
9.3125	0	0
9.3175	0	0
9.3225	0	0
9.3275	0	0
9.3325	0	0
9.3375	0	0
9.3425	0	0
9.3475	0.66667	0
9.3525	0	0
9.3575	0	0
9.3625	0	0
9.3675	0.44444	0
9.3725	0	0
9.3775	0	0
9.3825	0	0
9.3875	0	0
9.3925	0	0.66667
9.3975	0	0
9.4025	0	0
9.4075	0	0
9.4125	0	0
9.4175	0	0
9.4225	0	0
9.4275	0	0
9.4325	0	0
9.4375	0	0
9.4425	0	0
9.4475	0	0
9.4525	0	0
9.4575	0	0
9.4625	1	0
9.4675	0	0
9.4725	0	0
9.4775	0	0
9.4825	0	0
9.4875	0	0
9.4925	0	0
9.4975	0	0
9.5025	0	0
9.5075	0	0
9.5125	0	0
9.5175	0	0
9.5225	0	0
9.5275	0	0
9.5325	0	0
9.5375	0	0
9.5425	0	0
9.5475	0	0
9.5525	0	0
9.5575	0	0
9.5625	0	0
9.5675	0	0
9.5725	0	0
9.5775	0	0
9.5825	0	0
9.5875	0	0
9.5925	0	0
9.5975	0	0
9.6025	0	0
9.6075	0	0
9.6125	0	0
9.6175	0	0
9.6225	0	0
9.6275	0	0
9.6325	0	0
9.6375	0	0
9.6425	0	0
9.6475	0	0
9.6525	1	0
9.6575	0	0
9.6625	0	0
9.6675	1	0
9.6725	0	0
9.6775	0	0
9.6825	0	0
9.6875	0	0
9.6925	0	0
9.6975	1	0
9.7025	0.66667	0
9.7075	0	0
9.7125	0	0
9.7175	0	0
9.7225	0	0
9.7275	0	0
9.7325	0	0
9.7375	0	0
9.7425	0	0
9.7475	0	0
9.7525	0	0
9.7575	0	0
9.7625	0	0
9.7675	0	0
9.7725	0	0
9.7775	0	0
9.7825	0	0
9.7875	0	0
9.7925	0	0
9.7975	0	0
9.8025	0	0
9.8075	0	0
9.8125	0	0
9.8175	0	0
9.8225	0	0
9.8275	0	0
9.8325	0	0
9.8375	0	0
9.8425	0	0
9.8475	0	0
9.8525	0	0
9.8575	0	0
9.8625	0	0
9.8675	0	0
9.8725	0	0
9.8775	0	0
9.8825	0	0
9.8875	0	0
9.8925	0	0
9.8975	0	0
9.9025	0	0
9.9075	0.33333	0
9.9125	0	0
9.9175	0	0
9.9225	0	0
9.9275	0	0
9.9325	0	0
9.9375	0	0
9.9425	0	0
9.9475	0	0
9.9525	0	0
9.9575	0	0
9.9625	0	0
9.9675	0	0
9.9725	0	0
9.9775	0	0
9.9825	0	0
9.9875	0	0
[truncated: 2,048 more rows]

## Sheet: Supp Fig. 6c
	Intensity (counts)	Intensity (counts)
nm	1.65s	7.11s
0	17512.1	17309.9
2.02807	17095	17316.4
4.05614	16522.1	16802.8
6.08421	16475.9	17141.5
8.11228	17903.1	17084.8
10.1403	19887.5	19911
12.1684	25621.4	26416.5
14.1965	34984.5	37175.5
16.2246	40819.1	42494.2
18.2526	42543.4	43754.3
20.2807	43494.1	45835.1
22.3088	44150.7	47455.6
24.3368	45415.1	46703.9
26.3649	46977.9	45709.5
28.393	48135.8	45147.1
30.4211	48756.5	47697.2
32.4491	46787	47889.8
34.4772	47344	44590.6
36.5053	48542.1	47178.7
38.5333	48533.8	47844.1
40.5614	46250.6	47319.1
42.5895	47269.2	47526.7
44.6175	47105.2	47787.6
46.6456	45583.4	45970.1
48.6737	45779.7	46219.9
50.7017	46343.3	46455.7
52.7298	47756.7	45690.4
54.7579	48453.3	48281
56.786	47913.1	45761.5
58.814	46981.5	49863.3
60.8421	47814.3	46348
62.8702	47444.7	44227.3
64.8982	46791	46902
66.9263	47882.7	45623.1
68.9544	49582.2	47424
70.9825	47640.5	46466.3
73.0105	46697.8	47317.7
75.0386	46432.9	46520.1
77.0667	45473.1	49369.3
79.0947	47380	48953.6
81.1228	48395.7	47741
83.1509	49718.7	43753.7
85.1789	47059.3	44410.5
87.207	40724.3	35347.1
89.2351	33279.1	31050.2
91.2631	26076.9	22759.1
93.2912	25926.9	28839.7
95.3193	26279.9	26710
97.3474	25357	26139.7
99.3754	25056.3	25670.2
101.403	27408.2	25877.7
103.432	27998.5	26798.3
105.46	25711.6	26129.7
107.488	26960.9	30547.5
109.516	28653.2	30774.6
111.544	26953	27503.5
113.572	27984	28963.7
115.6	24636.3	25070.7
117.628	19552.1	18579.6
119.656	17273.1	17219.8
121.684	17667.3
123.712
125.74
127.768
129.796
131.825
133.853
135.881
137.909
139.937
141.965
143.993
146.021
148.049
150.077

## Sheet: Supp Fig. 8
Supp Fig. 8b				Supp Fig. 8c
Voltage Source (V)	Current Abs (A)			time (s)	Intensity variation
0	1.87635e-08			0	0.00366
0.1	3.41535e-08			0.8	0.00201
0.2	9.13382e-08			1.6	0.00153
0.3	1.55652e-07			2.4	-0.00123
0.4	2.27237e-07			3.2	0.01702
0.5	3.04985e-07			4	0.03889
0.6	3.99315e-07			4.8	0.04415
0.7	4.78983e-07			5.6	0.03412
0.8	5.57506e-07			6.4	0.0371
0.9	6.45149e-07			7.2	0.03621
1	7.35271e-07			8	0.04456
1.1	8.42273e-07			8.8	0.06064
1.2	9.39238e-07			9.6	0.06482
1.3	1.03292e-06			10.4	0.06015
1.4	1.1523e-06			11.2	0.05865
1.5	1.2956e-06			12	0.05376
1.6	1.42103e-06			12.8	0.05448
1.7	1.54321e-06			13.6	0.04844
1.8	1.66011e-06			14.4	0.05084
1.9	1.8075e-06			15.2	0.03154
2	1.86974e-06			16	0.02463
2.1	2.02899e-06			16.8	0.02423
2.2	2.11215e-06			17.6	0.02303
2.3	2.28106e-06			18.4	0.02456
2.4	2.46408e-06			19.2	0.01984
2.5	2.60317e-06			20	0.02147
2.6	2.80807e-06
2.7	3.37241e-06
2.8	4.11021e-06
2.9	4.37131e-06
3	4.54628e-06
3.1	4.84905e-06
3.2	5.04444e-06
3.3	5.31735e-06
3.4	4.76195e-06
3.5	5.03075e-06
3.6	5.39989e-06
3.7	5.67225e-06
3.8	6.08885e-06
3.9	6.36256e-06
4	6.73569e-06
4.1	7.4897e-06
4.2	8.09151e-06
4.3	8.70345e-06
4.4	9.13495e-06
4.5	1.0007e-05
4.6	1.06719e-05
4.7	1.12771e-05
4.8	1.16538e-05
4.9	1.26029e-05
5	1.34369e-05
5.1	1.50642e-05
5.2	1.49526e-05
5.3	1.55487e-05
5.4	1.68071e-05
5.5	1.8446e-05
5.6	2.00223e-05
5.7	2.00242e-05
5.8	2.00226e-05
5.9	2.0024e-05
6	2.00225e-05
6.1	2.00225e-05
6.2	2.00239e-05
6.3	2.00244e-05
6.4	2.00234e-05
6.5	2.00258e-05
6.6	2.00237e-05
6.7	2.00231e-05
6.8	2.00238e-05
6.9	2.00231e-05
7	2.00238e-05
7.1	2.00281e-05
7.2	2.00228e-05
7.3	2.00229e-05
7.4	2.00227e-05
7.5	2.00235e-05
7.6	2.00232e-05
7.7	2.00229e-05
7.8	2.00233e-05
7.9	2.00226e-05
8	2.00226e-05
8.1	2.00225e-05
8.2	2.00228e-05
8.3	2.00216e-05
8.4	2.00225e-05
8.5	2.00227e-05
8.6	2.00229e-05
8.7	2.00224e-05
8.8	2.00227e-05
8.9	2.00229e-05
9	2.0023e-05
9.1	2.00228e-05
9.2	2.00226e-05
9.3	2.00234e-05
9.4	2.00224e-05
9.5	2.00222e-05
9.6	2.00219e-05
9.7	2.00234e-05
9.8	2.00235e-05
9.9	2.00236e-05
10	2.00226e-05
9.9	2.0024e-05
9.8	2.00238e-05
9.7	2.00243e-05
9.6	2.00234e-05
9.5	2.00267e-05
9.4	2.00245e-05
9.3	2.00231e-05
9.2	2.00224e-05
9.1	2.00234e-05
9	2.00239e-05
8.9	2.00236e-05
8.8	2.00243e-05
8.7	2.00225e-05
8.6	2.00195e-05
8.5	2.00234e-05
8.4	2.00225e-05
8.3	2.00246e-05
8.2	2.0022e-05
8.1	2.00223e-05
8	2.00238e-05
7.9	2.00226e-05
7.8	2.00228e-05
7.7	2.00229e-05
7.6	2.00259e-05
7.5	2.00233e-05
7.4	2.0023e-05
7.3	2.00233e-05
7.2	2.00224e-05
7.1	2.00229e-05
7	2.0023e-05
6.9	2.00227e-05
6.8	2.00235e-05
6.7	2.00225e-05
6.6	2.0023e-05
6.5	2.00223e-05
6.4	2.0023e-05
6.3	2.00222e-05
6.2	2.00228e-05
6.1	2.0023e-05
6	2.00232e-05
5.9	2.00232e-05
5.8	2.00225e-05
5.7	2.00225e-05
5.6	2.00224e-05
5.5	2.00232e-05
5.4	2.00224e-05
5.3	2.00226e-05
5.2	2.00223e-05
5.1	2.0022e-05
5	2.00221e-05
4.9	2.0022e-05
4.8	1.98898e-05
4.7	1.92984e-05
4.6	1.81839e-05
4.5	1.73647e-05
4.4	1.65858e-05
4.3	1.58259e-05
4.2	1.49885e-05
4.1	1.43448e-05
4	1.363e-05
3.9	1.29263e-05
3.8	1.22923e-05
3.7	1.15661e-05
3.6	1.09942e-05
3.5	1.03555e-05
3.4	9.70992e-06
3.3	9.10225e-06
3.2	8.53742e-06
3.1	8.04738e-06
3	7.49145e-06
2.9	7.02182e-06
2.8	6.53929e-06
2.7	6.19947e-06
2.6	5.74739e-06
2.5	5.33035e-06
2.4	4.96433e-06
2.3	4.61706e-06
2.2	4.3116e-06
2.1	4.02943e-06
2	3.73938e-06
1.9	3.45656e-06
1.8	3.16749e-06
1.7	2.93956e-06
1.6	2.67124e-06
1.5	2.43514e-06
1.4	2.2305e-06
1.3	2.00597e-06
1.2	1.923e-06
1.1	1.58513e-06
1	1.38307e-06
0.9	1.19324e-06
0.8	1.00399e-06
0.7	8.36349e-07
0.6	6.80828e-07
0.5	6.05822e-07
0.4	4.36532e-07
0.3	2.61724e-07
0.2	1.54507e-07
0.1	6.84023e-08
0	1.72615e-08
-0.1	1.18613e-07
-0.2	2.35093e-07
-0.3	3.5038e-07
-0.4	4.88675e-07
-0.5	6.39665e-07
-0.6	7.95448e-07
-0.7	9.52804e-07
-0.8	1.13428e-06
-0.9	1.31538e-06
-1	1.5074e-06
-1.1	1.71685e-06
-1.2	1.93532e-06
-1.3	2.14595e-06
-1.4	2.39147e-06
-1.5	2.62198e-06
-1.6	2.85507e-06
-1.7	3.11438e-06
-1.8	3.38634e-06
-1.9	3.65366e-06
-2	3.91141e-06
-2.1	4.23765e-06
-2.2	4.48027e-06
-2.3	4.75094e-06
-2.4	5.05111e-06
-2.5	5.41857e-06
-2.6	5.97109e-06
-2.7	6.42058e-06
-2.8	6.96332e-06
-2.9	7.44622e-06
-3	7.9056e-06
-3.1	8.40428e-06
-3.2	8.91645e-06
-3.3	9.4072e-06
-3.4	9.97385e-06
-3.5	1.05256e-05
-3.6	1.10695e-05
-3.7	1.16973e-05
-3.8	1.22688e-05
-3.9	1.29316e-05
-4	1.36081e-05
-4.1	1.44769e-05
-4.2	1.50949e-05
-4.3	1.58102e-05
-4.4	1.63095e-05
-4.5	1.69978e-05
-4.6	1.77162e-05
-4.7	1.83766e-05
-4.8	1.80271e-05
-4.9	1.85927e-05
-5	1.90945e-05
-5.1	1.85937e-05
-5.2	1.91571e-05
-5.3	1.75155e-05
-5.4	1.79435e-05
-5.5	1.64616e-05
-5.6	1.51842e-05
-5.7	1.43121e-05
-5.8	1.48984e-05
-5.9	1.60486e-05
-6	1.71635e-05
-6.1	1.8376e-05
-6.2	1.95228e-05
-6.3	2.00156e-05
-6.4	2.00155e-05
-6.5	2.00157e-05
-6.6	2.00146e-05
-6.7	2.00154e-05
-6.8	2.00156e-05
-6.9	2.00151e-05
-7	2.00154e-05
-7.1	2.00156e-05
-7.2	2.00163e-05
-7.3	2.00151e-05
-7.4	2.00163e-05
-7.5	2.00163e-05
-7.6	2.0016e-05
-7.7	2.00154e-05
-7.8	2.00163e-05
-7.9	2.00158e-05
-8	2.00161e-05
-8.1	2.00164e-05
-8.2	2.00153e-05
-8.3	2.00168e-05
-8.4	2.00153e-05
-8.5	2.00163e-05
-8.6	2.00156e-05
-8.7	2.00159e-05
-8.8	2.00164e-05
-8.9	2.00157e-05
-9	2.0016e-05
-9.1	2.00161e-05
-9.2	2.00162e-05
-9.3	2.00148e-05
-9.4	2.00187e-05
-9.5	2.0016e-05
-9.6	2.00166e-05
-9.7	2.00155e-05
-9.8	2.00163e-05
-9.9	2.00165e-05
-10	2.00167e-05
-9.9	2.00166e-05
-9.8	2.00159e-05
-9.7	2.00168e-05
-9.6	2.00168e-05
-9.5	2.00162e-05
-9.4	2.00162e-05
-9.3	2.00167e-05
-9.2	2.00164e-05
-9.1	2.00157e-05
-9	2.00158e-05
-8.9	2.00167e-05
-8.8	2.00163e-05
-8.7	2.00159e-05
-8.6	2.00163e-05
-8.5	2.00162e-05
-8.4	2.00155e-05
-8.3	2.00155e-05
-8.2	2.00164e-05
-8.1	2.00171e-05
-8	2.00168e-05
-7.9	2.00169e-05
-7.8	2.00165e-05
-7.7	2.00165e-05
-7.6	2.00174e-05
-7.5	2.00164e-05
-7.4	2.00166e-05
-7.3	2.00159e-05
-7.2	2.00161e-05
-7.1	2.00168e-05
-7	2.00161e-05
-6.9	2.00163e-05
-6.8	2.00157e-05
-6.7	2.00165e-05
-6.6	2.00161e-05
-6.5	2.00154e-05
-6.4	2.0014e-05
-6.3	1.9576e-05
-6.2	1.85943e-05
-6.1	1.80106e-05
-6	1.71762e-05
-5.9	1.65664e-05
-5.8	1.60131e-05
-5.7	1.53573e-05
-5.6	1.47724e-05
-5.5	1.42827e-05
-5.4	1.37685e-05
-5.3	1.32792e-05
-5.2	1.27267e-05
-5.1	1.2268e-05
-5	1.17465e-05
-4.9	1.13294e-05
-4.8	1.08305e-05
-4.7	1.04391e-05
-4.6	9.96336e-06
-4.5	9.5667e-06
-4.4	9.14402e-06
-4.3	8.79421e-06
-4.2	8.36254e-06
-4.1	7.97048e-06
-4	7.59388e-06
-3.9	7.22085e-06
-3.8	6.88542e-06
-3.7	6.55417e-06
-3.6	6.23724e-06
-3.5	5.9167e-06
-3.4	5.61475e-06
-3.3	5.29805e-06
-3.2	4.97884e-06
-3.1	4.69633e-06
-3	4.42986e-06
-2.9	4.14885e-06
-2.8	3.91462e-06
-2.7	3.67492e-06
-2.6	3.44023e-06
-2.5	3.22891e-06
-2.4	3.01962e-06
-2.3	2.80329e-06
-2.2	2.60532e-06
-2.1	2.39615e-06
-2	2.21393e-06
-1.9	2.06398e-06
-1.8	1.8852e-06
-1.7	1.72505e-06
-1.6	1.57259e-06
-1.5	1.42554e-06
-1.4	1.28731e-06
-1.3	1.15989e-06
-1.2	1.04009e-06
-1.1	9.21988e-07
-1	8.11732e-07
-0.9	7.07114e-07
-0.8	6.09779e-07
-0.7	5.17869e-07
-0.6	4.29773e-07
-0.5	3.52347e-07
-0.4	2.76983e-07
-0.3	2.06721e-07
-0.2	1.40977e-07
-0.1	7.79271e-08
0	1.73688e-08

## Sheet: Supp Fig. 10
Supp. Fig. 10a			Suppl Fig. 10b
Voltage Source (V)	Current Abs (A)		Time (s)	Intensity variation
0	1.5974e-10		0	-0.00278
0.1	3.49045e-09		0.8	0.00144
0.2	7.00712e-09		1.6	0.0034
0.3	9.3317e-09		2.4	0.00218
0.4	1.58846e-08		3.2	0.03168
0.5	2.33412e-08		4	0.21144
0.6	3.08371e-08		4.8	0.2524
0.7	4.14252e-08		5.6	0.25715
0.8	4.98629e-08		6.4	0.29255
0.9	6.57916e-08		7.2	0.29532
1	8.10134e-08		8	0.32033
1.1	9.72354e-08		8.8	0.31668
1.2	1.19188e-07		9.6	0.33136
1.3	1.41599e-07		10.4	0.32417
1.4	1.68374e-07		11.2	0.31819
1.5	2.08416e-07		12	0.31286
1.6	1.94454e-07		12.8	0.29875
1.7	2.34394e-07		13.6	0.27539
1.8	2.38827e-07		14.4	0.14178
1.9	3.06326e-07		15.2	0.00403
2	3.10773e-07		16	-0.000444788
2.1	3.33335e-07		16.8	-0.000340637
2.2	6.54944e-07		17.6	-0.00209
2.3	7.07731e-07		18.4	0.00177
2.4	7.77603e-07		19.2	-0.000773541
2.5	8.2431e-07		20	-0.00126
2.6	9.07069e-07		20.8	0.000519709
2.7	1.03169e-06		21.6	-0.00172
2.8	1.05619e-06		22.4	-0.000770008
2.9	1.19241e-06		23.2	0.00689
3	1.20014e-06
3.1	1.29233e-06
3.2	1.43071e-06
3.3	1.46033e-06
3.4	1.67911e-06
3.5	1.84058e-06
3.6	1.90939e-06
3.7	1.97314e-06
3.8	2.17876e-06
3.9	2.21734e-06
4	2.25545e-06
4.1	2.45809e-06
4.2	2.59876e-06
4.3	2.64316e-06
4.4	2.885e-06
4.5	2.26288e-06
4.6	2.46564e-06
4.7	2.45369e-06
4.8	2.51099e-06
4.9	2.68965e-06
5	2.84917e-06
5.1	3.04203e-06
5.2	3.29621e-06
5.3	3.88577e-06
5.4	4.00721e-06
5.5	4.30077e-06
5.6	4.75074e-06
5.7	5.00278e-06
5.8	5.96052e-06
5.9	1.00001e-05
6	1.00002e-05
6.1	1.00001e-05
6.2	1.00001e-05
6.3	1.00001e-05
6.4	1.00001e-05
6.5	1.00001e-05
6.6	1.00001e-05
6.7	1.00001e-05
6.8	9.99998e-06
6.9	1.00003e-05
7	1.00002e-05
7.1	1.00001e-05
7.2	1.00002e-05
7.3	1.00002e-05
7.4	1.00002e-05
7.5	1.00001e-05
7.6	1.00001e-05
7.7	1.00001e-05
7.8	1.00001e-05
7.9	1.00002e-05
8	1.00002e-05
8.1	1.00001e-05
8.2	1.00002e-05
8.3	1.00002e-05
8.4	1.00001e-05
8.5	1.00001e-05
8.6	1.00001e-05
8.7	1.00001e-05
8.8	1.00001e-05
8.9	1.00001e-05
9	1.00002e-05
9.1	1.00001e-05
9.2	1.00001e-05
9.3	1.00001e-05
9.4	1.00001e-05
9.5	1.00002e-05
9.6	1.00002e-05
9.7	1.00001e-05
9.8	1.00002e-05
9.9	1.00002e-05
10	1.00001e-05
9.9	1.00002e-05
9.8	1.00002e-05
9.7	1.00001e-05
9.6	1.00001e-05
9.5	1.00001e-05
9.4	1.00001e-05
9.3	1.00002e-05
9.2	1.00001e-05
9.1	1.00002e-05
9	1.00001e-05
8.9	1.00001e-05
8.8	1.00001e-05
8.7	1.00001e-05
8.6	1.00001e-05
8.5	1.00001e-05
8.4	1.00001e-05
8.3	1.00002e-05
8.2	1.00001e-05
8.1	1.00001e-05
8	1.00001e-05
7.9	1.00001e-05
7.8	1.00001e-05
7.7	1.00001e-05
7.6	1.00001e-05
7.5	1.00002e-05
7.4	1.00001e-05
7.3	1.00001e-05
7.2	1.00001e-05
7.1	1.00002e-05
7	1.00002e-05
6.9	1.00001e-05
6.8	1.00001e-05
6.7	1.00002e-05
6.6	1.00001e-05
6.5	1.00003e-05
6.4	1.00001e-05
6.3	1.00002e-05
6.2	1.00002e-05
6.1	1.00002e-05
6	1.00002e-05
5.9	1.00002e-05
5.8	1.00002e-05
5.7	1.00002e-05
5.6	1.00002e-05
5.5	1.00002e-05
5.4	1.00002e-05
5.3	1.00002e-05
5.2	1.00002e-05
5.1	1.00002e-05
5	1.00002e-05
4.9	1.00002e-05
4.8	1.00002e-05
4.7	1.00002e-05
4.6	1.00002e-05
4.5	1.00002e-05
4.4	1.00002e-05
4.3	1.00002e-05
4.2	1.00002e-05
4.1	1.00002e-05
4	1.00002e-05
3.9	1.00002e-05
3.8	9.98421e-06
3.7	9.67991e-06
3.6	9.21874e-06
3.5	8.74518e-06
3.4	8.26675e-06
3.3	7.88234e-06
3.2	7.41651e-06
3.1	7.01966e-06
3	6.65147e-06
2.9	6.25776e-06
2.8	5.86573e-06
2.7	5.54344e-06
2.6	5.22855e-06
2.5	4.87622e-06
2.4	4.57264e-06
2.3	4.25056e-06
2.2	3.9651e-06
2.1	3.65522e-06
2	3.38556e-06
1.9	3.09368e-06
1.8	2.85221e-06
1.7	2.59065e-06
1.6	2.35062e-06
1.5	2.12705e-06
1.4	1.89376e-06
1.3	1.70474e-06
1.2	1.53276e-06
1.1	1.33839e-06
1	1.17319e-06
0.9	9.81038e-07
0.8	8.02848e-07
0.7	6.62703e-07
0.6	5.14859e-07
0.5	4.32115e-07
0.4	3.3941e-07
0.3	2.41168e-07
0.2	1.49829e-07
0.1	7.44534e-08
0	5.84126e-11
-0.1	7.0647e-08
-0.2	1.39195e-07
-0.3	2.14424e-07
-0.4	2.87571e-07
-0.5	3.43348e-07
-0.6	4.67184e-07
-0.7	6.18833e-07
-0.8	7.01038e-07
-0.9	7.95071e-07
-1	9.09165e-07
-1.1	9.75026e-07
-1.2	1.15399e-06
-1.3	1.32266e-06
-1.4	1.47462e-06
-1.5	1.72704e-06
-1.6	1.8705e-06
-1.7	2.13767e-06
-1.8	2.16044e-06
-1.9	2.50187e-06
-2	2.65743e-06
-2.1	2.87599e-06
-2.2	3.14111e-06
-2.3	3.26664e-06
-2.4	3.5831e-06
-2.5	3.73419e-06
-2.6	4.05815e-06
-2.7	4.28989e-06
-2.8	4.47166e-06
-2.9	4.74322e-06
-3	4.92325e-06
-3.1	5.27045e-06
-3.2	5.01596e-06
-3.3	5.02783e-06
-3.4	5.35342e-06
-3.5	5.4784e-06
-3.6	5.7002e-06
-3.7	6.01229e-06
-3.8	6.35819e-06
-3.9	6.77943e-06
-4	7.10105e-06
-4.1	7.409e-06
-4.2	7.63094e-06
-4.3	7.87427e-06
-4.4	8.22726e-06
-4.5	9.02386e-06
-4.6	8.88333e-06
-4.7	9.24093e-06
-4.8	9.97434e-06
-4.9	9.99977e-06
-5	9.99973e-06
-5.1	9.99972e-06
-5.2	9.99974e-06
-5.3	9.99974e-06
-5.4	9.99969e-06
-5.5	9.63686e-06
-5.6	9.9997e-06
-5.7	9.99972e-06
-5.8	9.99974e-06
-5.9	9.99978e-06
-6	9.99969e-06
-6.1	9.99967e-06
-6.2	9.99971e-06
-6.3	9.99974e-06
-6.4	9.99973e-06
-6.5	9.99973e-06
-6.6	9.99975e-06
-6.7	9.99971e-06
-6.8	9.99971e-06
-6.9	9.99973e-06
-7	9.99974e-06
-7.1	9.99973e-06
-7.2	9.99971e-06
-7.3	9.99971e-06
-7.4	9.99973e-06
-7.5	9.99974e-06
-7.6	9.9997e-06
-7.7	9.99966e-06
-7.8	9.99972e-06
-7.9	9.99972e-06
-8	9.99968e-06
-8.1	9.99969e-06
-8.2	9.99974e-06
-8.3	9.99972e-06
-8.4	9.99972e-06
-8.5	9.99967e-06
-8.6	9.99975e-06
-8.7	9.99974e-06
-8.8	9.99967e-06
-8.9	9.99974e-06
-9	9.99973e-06
-9.1	9.99972e-06
-9.2	9.99967e-06
-9.3	9.9997e-06
-9.4	9.99977e-06
-9.5	9.99972e-06
-9.6	9.99973e-06
-9.7	9.99975e-06
-9.8	9.99974e-06
-9.9	9.99973e-06
-10	9.9997e-06
-9.9	9.99976e-06
-9.8	9.99974e-06
-9.7	9.99968e-06
-9.6	9.99969e-06
-9.5	9.99974e-06
-9.4	9.99971e-06
-9.3	9.99969e-06
-9.2	9.99972e-06
-9.1	9.99975e-06
-9	9.99972e-06
-8.9	9.99968e-06
-8.8	9.99973e-06
-8.7	9.99972e-06
-8.6	9.99972e-06
-8.5	9.9997e-06
-8.4	9.99973e-06
-8.3	9.99973e-06
-8.2	9.99971e-06
-8.1	9.99969e-06
-8	9.99974e-06
-7.9	9.99976e-06
-7.8	9.99975e-06
-7.7	9.99968e-06
-7.6	9.99965e-06
-7.5	9.99973e-06
-7.4	9.99971e-06
-7.3	9.9997e-06
-7.2	9.99977e-06
-7.1	9.9997e-06
-7	9.99969e-06
-6.9	9.99973e-06
-6.8	9.99975e-06
-6.7	9.99974e-06
-6.6	9.99971e-06
-6.5	9.99969e-06
-6.4	9.99969e-06
-6.3	9.99972e-06
-6.2	9.99968e-06
-6.1	9.99968e-06
-6	9.99975e-06
-5.9	9.9997e-06
-5.8	9.99966e-06
-5.7	9.99967e-06
-5.6	9.96297e-06
-5.5	9.3843e-06
-5.4	8.96946e-06
-5.3	8.49051e-06
-5.2	8.04491e-06
-5.1	7.66535e-06
-5	7.18793e-06
-4.9	6.76984e-06
-4.8	6.50478e-06
-4.7	6.13568e-06
-4.6	5.84422e-06
-4.5	5.62389e-06
-4.4	5.3398e-06
-4.3	5.1551e-06
-4.2	4.75356e-06
-4.1	4.60969e-06
-4	4.38057e-06
-3.9	4.15363e-06
-3.8	3.92435e-06
-3.7	3.72329e-06
-3.6	3.57811e-06
-3.5	3.29548e-06
-3.4	3.14107e-06
-3.3	3.31631e-06
-3.2	3.16027e-06
-3.1	3.01551e-06
-3	2.54764e-06
-2.9	2.32755e-06
-2.8	2.35029e-06
-2.7	2.1019e-06
-2.6	1.98618e-06
-2.5	1.78463e-06
-2.4	1.67788e-06
-2.3	1.58361e-06
-2.2	1.43103e-06
-2.1	1.35154e-06
-2	1.21856e-06
-1.9	1.11011e-06
-1.8	1.04239e-06
-1.7	9.93457e-07
-1.6	8.38093e-07
-1.5	7.77904e-07
-1.4	7.01115e-07
-1.3	6.50712e-07
-1.2	5.71271e-07
-1.1	4.89514e-07
-1	4.10017e-07
-0.9	3.85277e-07
-0.8	3.23894e-07
-0.7	2.6495e-07
-0.6	2.11928e-07
-0.5	1.59132e-07
-0.4	1.16498e-07
-0.3	9.16898e-08
-0.2	6.17516e-08
-0.1	2.65706e-08
0	2.6226e-11

## Sheet: Supp Fig. 11a
Voltage Source (V)	Current Abs (A)
0	1.77264e-08
0.1	1.80924e-07
0.2	3.79741e-07
0.3	5.88024e-07
0.4	8.0936e-07
0.5	1.04297e-06
0.6	1.2905e-06
0.7	1.54593e-06
0.8	1.81427e-06
0.9	2.11253e-06
1	2.44734e-06
1.1	2.78146e-06
1.2	3.15233e-06
1.3	3.55982e-06
1.4	4.00834e-06
1.5	4.48362e-06
1.6	4.9804e-06
1.7	5.53339e-06
1.8	6.15134e-06
1.9	6.81728e-06
2	7.48334e-06
2.1	8.30041e-06
2.2	9.03802e-06
2.3	9.85202e-06
2.4	1.08404e-05
2.5	1.19907e-05
2.6	1.31369e-05
2.7	1.44793e-05
2.8	1.59844e-05
2.9	1.74859e-05
3	1.89584e-05
3.1	2.05278e-05
3.2	2.23508e-05
3.3	2.35595e-05
3.4	2.53734e-05
3.5	2.74401e-05
3.6	2.92119e-05
3.7	3.18046e-05
3.8	3.38963e-05
3.9	3.652e-05
4	4.06736e-05
4.1	4.58685e-05
4.2	5.27343e-05
4.3	6.00303e-05
4.4	6.00297e-05
4.5	6.00307e-05
4.6	6.00304e-05
4.7	6.00303e-05
4.8	6.00303e-05
4.9	6.00302e-05
5	6.00303e-05
5.1	6.00304e-05
5.2	6.00303e-05
5.3	6.00302e-05
5.4	6.00303e-05
5.5	6.00306e-05
5.6	6.00301e-05
5.7	6.00303e-05
5.8	6.00296e-05
5.9	6.00298e-05
6	6.00298e-05
6.1	6.00299e-05
6.2	6.00299e-05
6.3	6.00299e-05
6.4	6.00294e-05
6.5	6.00299e-05
6.6	6.00301e-05
6.7	6.00302e-05
6.8	6.003e-05
6.9	6.00298e-05
7	6.00304e-05
7.1	6.00294e-05
7.2	6.00295e-05
7.3	6.00297e-05
7.4	6.00298e-05
7.5	6.00296e-05
7.6	6.00296e-05
7.7	6.00296e-05
7.8	6.003e-05
7.9	6.00301e-05
8	6.00299e-05
8.1	6.003e-05
8.2	6.00304e-05
8.3	6.00301e-05
8.4	6.00303e-05
8.5	6.00302e-05
8.6	6.00306e-05
8.7	6.00304e-05
8.8	6.00306e-05
8.9	6.00304e-05
9	6.00308e-05
9.1	6.00304e-05
9.2	6.0031e-05
9.3	6.00307e-05
9.4	6.00307e-05
9.5	6.00309e-05
9.6	6.0031e-05
9.7	6.00305e-05
9.8	6.0031e-05
9.9	6.0031e-05
10	6.00315e-05
9.9	6.00314e-05
9.8	6.00311e-05
9.7	6.00313e-05
9.6	6.00313e-05
9.5	6.00315e-05
9.4	6.00316e-05
9.3	6.00314e-05
9.2	6.00319e-05
9.1	6.00309e-05
9	6.00318e-05
8.9	6.00316e-05
8.8	6.00315e-05
8.7	6.00316e-05
8.6	6.00314e-05
8.5	6.00316e-05
8.4	6.00314e-05
8.3	6.00314e-05
8.2	6.00312e-05
8.1	6.00313e-05
8	6.00315e-05
7.9	6.00313e-05
7.8	6.00315e-05
7.7	6.00314e-05
7.6	6.00315e-05
7.5	6.00305e-05
7.4	6.00307e-05
7.3	6.00305e-05
7.2	6.00309e-05
7.1	6.0031e-05
7	6.00308e-05
6.9	6.00308e-05
6.8	6.00306e-05
6.7	6.0031e-05
6.6	6.00308e-05
6.5	6.00304e-05
6.4	6.00307e-05
6.3	6.003e-05
6.2	6.00303e-05
6.1	6.00297e-05
6	6.00299e-05
5.9	6.00306e-05
5.8	6.00304e-05
5.7	6.00305e-05
5.6	6.003e-05
5.5	6.00298e-05
5.4	6.003e-05
5.3	6.00299e-05
5.2	6.00303e-05
5.1	6.00303e-05
5	6.00299e-05
4.9	6.00304e-05
4.8	6.00305e-05
4.7	6.00303e-05
4.6	6.00302e-05
4.5	6.00309e-05
4.4	6.00307e-05
4.3	6.0031e-05
4.2	6.00314e-05
4.1	6.00308e-05
4	5.7619e-05
3.9	5.34376e-05
3.8	4.99747e-05
3.7	4.62538e-05
3.6	4.25321e-05
3.5	3.97395e-05
3.4	3.66434e-05
3.3	3.36379e-05
3.2	3.11154e-05
3.1	2.8566e-05
3	2.63784e-05
2.9	2.42238e-05
2.8	2.2246e-05
2.7	2.05051e-05
2.6	1.88095e-05
2.5	1.7187e-05
2.4	1.57921e-05
2.3	1.44237e-05
2.2	1.32182e-05
2.1	1.19898e-05
2	1.09508e-05
1.9	9.99329e-06
1.8	9.08101e-06
1.7	8.23894e-06
1.6	7.43244e-06
1.5	6.70471e-06
1.4	6.03852e-06
1.3	5.42878e-06
1.2	4.87126e-06
1.1	4.29933e-06
1	3.8174e-06
0.9	3.34629e-06
0.8	2.87907e-06
0.7	2.43924e-06
0.6	2.03831e-06
0.5	1.65757e-06
0.4	1.29552e-06
0.3	9.56511e-07
0.2	6.21796e-07
0.1	2.98822e-07
0	1.80125e-08
-0.1	3.35896e-07
-0.2	6.59049e-07
-0.3	9.8666e-07
-0.4	1.33461e-06
-0.5	1.68627e-06
-0.6	2.07205e-06
-0.7	2.45272e-06
-0.8	2.87907e-06
-0.9	3.32817e-06
-1	3.8174e-06
-1.1	4.34865e-06
-1.2	4.91483e-06
-1.3	5.51206e-06
-1.4	6.13128e-06
-1.5	6.71477e-06
-1.6	7.40905e-06
-1.7	8.2104e-06
-1.8	9.04308e-06
-1.9	9.94358e-06
-2	1.09372e-05
-2.1	1.19871e-05
-2.2	1.30294e-05
-2.3	1.42274e-05
-2.4	1.54643e-05
-2.5	1.67404e-05
-2.6	1.82878e-05
-2.7	2.00261e-05
-2.8	2.17504e-05
-2.9	2.38281e-05
-3	2.58622e-05
-3.1	2.78108e-05
-3.2	3.02541e-05
-3.3	3.27977e-05
-3.4	3.5253e-05
-3.5	3.83973e-05
-3.6	4.17591e-05
-3.7	4.50611e-05
-3.8	4.85313e-05
-3.9	5.23252e-05
-4	5.68654e-05
-4.1	6.00239e-05
-4.2	6.00244e-05
-4.3	6.00241e-05
-4.4	6.00237e-05
-4.5	6.00246e-05
-4.6	6.00244e-05
-4.7	6.00244e-05
-4.8	6.00244e-05
-4.9	6.00242e-05
-5	6.00241e-05
-5.1	6.00239e-05
-5.2	6.00242e-05
-5.3	6.00239e-05
-5.4	6.00244e-05
-5.5	6.00237e-05
-5.6	6.00246e-05
-5.7	6.00246e-05
-5.8	6.00242e-05
-5.9	6.00236e-05
-6	6.0024e-05
-6.1	6.00244e-05
-6.2	6.00231e-05
-6.3	6.00231e-05
-6.4	6.00236e-05
-6.5	6.00238e-05
-6.6	6.00235e-05
-6.7	6.00233e-05
-6.8	6.00235e-05
-6.9	6.00235e-05
-7	6.00237e-05
-7.1	6.00234e-05
-7.2	6.00242e-05
-7.3	6.00234e-05
-7.4	6.0023e-05
-7.5	6.00237e-05
-7.6	6.00236e-05
-7.7	6.00235e-05
-7.8	6.00231e-05
-7.9	6.00236e-05
-8	6.00239e-05
-8.1	6.00232e-05
-8.2	6.00238e-05
-8.3	6.0024e-05
-8.4	6.00243e-05
-8.5	6.00233e-05
-8.6	6.00242e-05
-8.7	6.00237e-05
-8.8	6.00241e-05
-8.9	6.00232e-05
-9	6.00241e-05
-9.1	6.0024e-05
-9.2	6.00236e-05
-9.3	6.00236e-05
-9.4	6.00238e-05
-9.5	6.00244e-05
-9.6	6.00238e-05
-9.7	6.00248e-05
-9.8	6.00244e-05
-9.9	6.00246e-05
-10	6.0024e-05
-9.9	6.00245e-05
-9.8	6.00247e-05
-9.7	6.00241e-05
-9.6	6.00238e-05
-9.5	6.00246e-05
-9.4	6.00244e-05
-9.3	6.00244e-05
-9.2	6.00244e-05
-9.1	6.00246e-05
-9	6.00242e-05
-8.9	6.00245e-05
-8.8	6.0025e-05
-8.7	6.00241e-05
-8.6	6.00238e-05
-8.5	6.00245e-05
-8.4	6.00243e-05
-8.3	6.00243e-05
-8.2	6.00241e-05
-8.1	6.00246e-05
-8	6.00246e-05
-7.9	6.00239e-05
-7.8	6.00244e-05
-7.7	6.00249e-05
-7.6	6.00245e-05
-7.5	6.00248e-05
-7.4	6.0025e-05
-7.3	6.00248e-05
-7.2	6.00242e-05
-7.1	6.00248e-05
-7	6.00247e-05
-6.9	6.00243e-05
-6.8	6.0024e-05
-6.7	6.00245e-05
-6.6	6.00241e-05
-6.5	6.00238e-05
-6.4	6.00243e-05
-6.3	6.00247e-05
-6.2	6.0024e-05
-6.1	6.00237e-05
-6	6.00243e-05
-5.9	6.00239e-05
-5.8	6.0024e-05
-5.7	6.00241e-05
-5.6	6.00242e-05
-5.5	6.00238e-05
-5.4	6.00237e-05
-5.3	6.00243e-05
-5.2	6.00242e-05
-5.1	6.00239e-05
-5	6.00241e-05
-4.9	6.00245e-05
-4.8	6.00243e-05
-4.7	6.00241e-05
-4.6	6.00249e-05
-4.5	6.00242e-05
-4.4	6.00239e-05
-4.3	6.0024e-05
-4.2	6.00249e-05
-4.1	6.00242e-05
-4	6.00235e-05
-3.9	5.64912e-05
-3.8	5.1993e-05
-3.7	4.84179e-05
-3.6	4.44973e-05
-3.5	4.07845e-05
-3.4	3.75814e-05
-3.3	3.47125e-05
-3.2	3.202e-05
-3.1	2.9345e-05
-3	2.6956e-05
-2.9	2.46915e-05
-2.8	2.25789e-05
-2.7	2.06641e-05
-2.6	1.88702e-05
-2.5	1.72078e-05
-2.4	1.56896e-05
-2.3	1.43242e-05
-2.2	1.30263e-05
-2.1	1.17843e-05
-2	1.06872e-05
-1.9	9.7001e-06
-1.8	8.75914e-06
-1.7	7.87158e-06
-1.6	7.12137e-06
-1.5	6.40227e-06
-1.4	5.74001e-06
-1.3	5.11656e-06
-1.2	4.5573e-06
-1.1	4.02936e-06
-1	3.53622e-06
-0.9	3.07671e-06
-0.8	2.61393e-06
-0.7	2.20764e-06
-0.6	1.843e-06
-0.5	1.50238e-06
-0.4	1.19261e-06
-0.3	8.74543e-07
-0.2	5.82099e-07
-0.1	2.95711e-07
0	1.77741e-08

[truncated: 2 more sheets: Supp Fig. 13, Supp Fig. 14]
